# Supplementary material for: Crystal structure of NH4[La(SO4)2(H2O)]
Source: Acta Crystallogr E Crystallogr Commun. 2015 May 23;71(Pt 6):663–6. doi: 10.1107/S2056989015009457 (PMC4459347; doi:10.1107/S2056989015009457)
Supplement: Supplementary file 1 [file e-71-00663-sup1.cif]

##############################################################################
#                                                                            #
# This CIF contains the data in a paper accepted for publication in          #
# Acta Crystallographica Section E. It conforms to the requirements of       #
# Notes for Authors for Acta Crystallographica Section E, and has been       #
# peer reviewed under the auspices of the IUCr Commission on Journals.       #
#                                                                            #
# Full details of the Crystallographic Information File format               #
# are given in the paper "The Crystallographic Information File (CIF):       #
# a New Standard Archive File for Crystallography" by S. R. Hall, F. H.      #
# Allen and I. D. Brown [Acta Cryst. (1991), A47, 655-685].                  #
#                                                                            #
# The current version of the core CIF dictionary is obtainable from          #
# ftp://ftp.iucr.org/pub/cif_core.dic.                                       #
#                                                                            #
# Software is freely available for graphical display of the structure(s)     #
# in this CIF. For information consult the CIF software page                 #
# http://www.iucr.org/resources/cif/software.                                #
#                                                                            #
# This file may be used for bona fide research purposes within the           #
# scientific community so long as proper attribution is given to the journal # 
# article from which it was obtained.                                        #
#                                                                            #
##############################################################################
data_I
_database_code_depnum_ccdc_archive 'CCDC 1401662'
_audit_creation_method     SHELXL-97
_chemical_name_systematic
;
Ammonium aquabis(sulfato)lanthanate(III)
;
_chemical_name_common     ?
_chemical_formula_moiety     'H2 La O9 S2, H4 N '
_chemical_formula_sum     'H6 La N O9 S2'
_chemical_formula_iupac     'N H4 [La (S O4)2 (H2 O)]'
_chemical_formula_weight     367.07
_chemical_melting_point     ?
_symmetry_cell_setting     monoclinic
_symmetry_space_group_name_H-M     'P 21/c'
_symmetry_space_group_name_Hall     '-P 2ybc'
loop_
    _symmetry_equiv_pos_as_xyz
    'x, y, z'
    '-x, y+1/2, -z+1/2'
    '-x, -y, -z'
    'x, -y-1/2, z-1/2'
_cell_length_a     8.4919(16)
_cell_length_b     9.978(2)
_cell_length_c     11.9268(19)
_cell_angle_alpha     90.00
_cell_angle_beta     128.511(10)
_cell_angle_gamma     90.00
_cell_volume     790.7(3)
_cell_formula_units_Z     4
_cell_measurement_reflns_used     2542
_cell_measurement_theta_min     3
_cell_measurement_theta_max     30.5
_cell_measurement_temperature     100(2)
_cell_special_details     ?
_exptl_crystal_description     prism
_exptl_crystal_colour     colourless
_exptl_crystal_size_max     0.30
_exptl_crystal_size_mid     0.20
_exptl_crystal_size_min     0.10
_exptl_crystal_size_rad     0.1000
_exptl_crystal_density_diffrn     3.083
_exptl_crystal_density_meas     ?
_exptl_crystal_density_method     'not measured'
_exptl_crystal_F_000     680
_exptl_absorpt_coefficient_mu     5.959
_exptl_absorpt_correction_type     sphere
_exptl_absorpt_process_details
;
(Dwiggins, 1975)
;
_exptl_absorpt_correction_T_min     0.4186
_exptl_absorpt_correction_T_max     0.4314
_exptl_special_details     ?
_diffrn_ambient_temperature     100(2)
_diffrn_radiation_type     MoK\a
_diffrn_radiation_wavelength     0.71073
_diffrn_radiation_source     'fine-focus sealed tube'
_diffrn_radiation_monochromator     graphite
_diffrn_measurement_device_type     'Nonius KappaCCD'
_diffrn_measurement_method     'CCD'
_diffrn_detector_area_resol_mean     9
_diffrn_reflns_number     2414
_diffrn_reflns_av_R_equivalents     0.0000
_diffrn_reflns_av_sigmaI/netI     0.0115
_diffrn_reflns_theta_min     2.99
_diffrn_reflns_theta_max     30.54
_diffrn_reflns_theta_full     30.54
_diffrn_measured_fraction_theta_max     0.996
_diffrn_measured_fraction_theta_full     0.995
_diffrn_reflns_limit_h_min     -12
_diffrn_reflns_limit_h_max     0
_diffrn_reflns_limit_k_min     -14
_diffrn_reflns_limit_k_max     0
_diffrn_reflns_limit_l_min     -12
_diffrn_reflns_limit_l_max     17
_diffrn_standards_number     ?
_diffrn_standards_interval_count     ?
_diffrn_standards_interval_time     ?
_diffrn_standards_decay_%     ?
_refine_special_details
;
Refinement of <i>F</i>^2^ against ALL reflections. The weighted <i>R</i>-factor
<i>wR</i> and goodness of fit <i>S</i> are based on <i>F</i>^2^, conventional
<i>R</i>-factors <i>R</i> are based on <i>F</i>, with <i>F</i> set to zero for
negative <i>F</i>^2^. The threshold expression of <i>F</i>^2^ >
\s(<i>F</i>^2^) is used only for calculating <i>R</i>-factors(gt) <i>etc</i>.
and is not relevant to the choice of reflections for refinement.
<i>R</i>-factors based on <i>F</i>^2^ are statistically about twice as large
as those based on <i>F</i>, and <i>R</i>- factors based on ALL data will be
even larger.
;
_reflns_number_total     2414
_reflns_number_gt     2362
_reflns_threshold_expression     I>2\s(I)
_refine_ls_structure_factor_coef     Fsqd
_refine_ls_matrix_type     full
_refine_ls_R_factor_all     0.0275
_refine_ls_R_factor_gt     0.0267
_refine_ls_wR_factor_gt     0.0799
_refine_ls_wR_factor_ref     0.0811
_refine_ls_goodness_of_fit_ref     1.256
_refine_ls_restrained_S_all     1.263
_refine_ls_number_reflns     2414
_refine_ls_number_parameters     124
_refine_ls_number_restraints     3
_refine_ls_number_constraints     ?
_refine_ls_hydrogen_treatment     mixed
_refine_ls_weighting_scheme     calc
_refine_ls_weighting_details
         'calc w=1/[\s^2^(Fo^2^)+(0.0427P)^2^+2.7376P] where P=(Fo^2^+2Fc^2^)/3'
_atom_sites_solution_hydrogens     geom
_atom_sites_solution_primary     direct
_atom_sites_solution_secondary     difmap
_refine_ls_shift/su_max     0.001
_refine_ls_shift/su_mean     0.000
_refine_diff_density_max     1.811
_refine_diff_density_min     -1.481
_refine_ls_extinction_method     none
_refine_ls_extinction_coef     ?
loop_
    _atom_type_symbol
    _atom_type_description
    _atom_type_scat_dispersion_real
    _atom_type_scat_dispersion_imag
    _atom_type_scat_source
    H H 0 0 'International Tables Vol C Tables 4.2.6.8 and 6.1.1.4'
    La La -0.2871 2.4523 'International Tables Vol C Tables 4.2.6.8 and 6.1.1.4'
    N N 0.0061 0.0033 'International Tables Vol C Tables 4.2.6.8 and 6.1.1.4'
    O O 0.0106 0.006 'International Tables Vol C Tables 4.2.6.8 and 6.1.1.4'
    S S 0.1246 0.1234 'International Tables Vol C Tables 4.2.6.8 and 6.1.1.4'
_computing_data_collection
;
COLLECT (Nonius, 1998)
;
_computing_cell_refinement
;
SCALEPACK (Otwinowski & Minor, 1997)
;
_computing_data_reduction
;
DENZO and SCALEPACK (Otwinowski & Minor, 1997)
;
_computing_structure_solution
;
SIR92 (Altomare <i>et al.</i>,  1993)
;
_computing_structure_refinement
;
SHELXL97 (Sheldrick, 2008)
;
_computing_molecular_graphics
;
ORTEP-3 for Windows (Farrugia, 2012) and
DIAMOND (Brandenburg & Berndt, 1999)
;
_computing_publication_material
;
WinGX (Farrugia, 2012)
;
loop_
    _atom_site_type_symbol
    _atom_site_label
    _atom_site_fract_x
    _atom_site_fract_y
    _atom_site_fract_z
    _atom_site_U_iso_or_equiv
    _atom_site_adp_type
    _atom_site_calc_flag
    _atom_site_refinement_flags
    _atom_site_occupancy
    _atom_site_symmetry_multiplicity
    _atom_site_disorder_assembly
    _atom_site_disorder_group
    La La1 0.71683(3) 0.839390(18) 0.248314(19) 0.01052(8) Uani d . 1 1 . .
    S S1 0.74128(12) 1.09162(8) 0.42791(8) 0.01163(15) Uani d . 1 1 . .
    S S2 0.70608(12) 0.91270(8) -0.02026(8) 0.01129(15) Uani d . 1 1 . .
    O O1 0.6085(4) 1.0290(3) -0.1156(3) 0.0179(5) Uani d . 1 1 . .
    O O2 0.8105(5) 0.8337(3) -0.0602(3) 0.0189(5) Uani d . 1 1 . .
    O O3 0.8535(4) 0.9585(3) 0.1310(3) 0.0156(5) Uani d . 1 1 . .
    O O8 0.9057(4) 1.1402(3) 0.5727(3) 0.0182(5) Uani d . 1 1 . .
    O O4 0.5597(4) 0.8301(3) -0.0221(3) 0.0188(5) Uani d . 1 1 . .
    O O7 0.5667(4) 1.1797(3) 0.3641(3) 0.0229(6) Uani d . 1 1 . .
    O O6 0.6873(4) 0.9516(3) 0.4347(3) 0.0185(5) Uani d . 1 1 . .
    O O5 0.8062(4) 1.0870(3) 0.3387(3) 0.0192(5) Uani d . 1 1 . .
    O O1W 0.8711(5) 0.6537(3) 0.2059(3) 0.0241(6) Uani d D 1 1 . .
    H H11 0.982(5) 0.615(6) 0.266(4) 0.036 Uiso d D 1 1 . .
    H H21 0.820(8) 0.632(6) 0.121(2) 0.036 Uiso d D 1 1 . .
    N N1 0.2567(6) 0.6458(4) -0.2302(4) 0.0244(7) Uani d . 1 1 . .
loop_
    _atom_site_aniso_label
    _atom_site_aniso_U_11
    _atom_site_aniso_U_22
    _atom_site_aniso_U_33
    _atom_site_aniso_U_12
    _atom_site_aniso_U_13
    _atom_site_aniso_U_23
    La1 0.01098(11) 0.00981(11) 0.01113(11) -0.00037(5) 0.00706(9) -0.00028(5)
    S1 0.0106(3) 0.0110(3) 0.0114(3) 0.0009(3) 0.0059(3) -0.0005(3)
    S2 0.0118(3) 0.0111(3) 0.0101(3) 0.0008(3) 0.0064(3) 0.0000(2)
    O1 0.0212(12) 0.0144(11) 0.0173(11) 0.0055(10) 0.0116(10) 0.0056(9)
    O2 0.0214(13) 0.0207(14) 0.0180(13) 0.0035(10) 0.0140(12) -0.0013(9)
    O3 0.0158(11) 0.0162(11) 0.0111(10) -0.0037(9) 0.0066(9) -0.0028(9)
    O8 0.0141(12) 0.0206(12) 0.0141(12) -0.0009(10) 0.0059(10) -0.0041(10)
    O4 0.0181(13) 0.0212(13) 0.0174(12) -0.0061(9) 0.0111(11) -0.0018(9)
    O7 0.0139(12) 0.0207(13) 0.0217(13) 0.0068(10) 0.0049(11) -0.0025(10)
    O6 0.0240(13) 0.0145(11) 0.0174(12) -0.0029(10) 0.0130(11) -0.0002(9)
    O5 0.0246(13) 0.0181(12) 0.0211(12) -0.0020(10) 0.0174(11) -0.0016(10)
    O1W 0.0289(16) 0.0220(14) 0.0177(13) 0.0126(11) 0.0127(12) 0.0010(10)
    N1 0.0248(16) 0.0252(18) 0.0296(18) -0.0037(13) 0.0201(15) -0.0006(13)
_geom_special_details
;
All e.s.d.'s (except the e.s.d. in the dihedral angle between two l.s. planes)
are estimated using the full covariance matrix. The cell e.s.d.'s are taken
into account individually in the estimation of e.s.d.'s in distances, angles
and torsion angles; correlations between e.s.d.'s in cell parameters are only
used when they are defined by crystal symmetry. An approximate (isotropic)
treatment of cell e.s.d.'s is used for estimating e.s.d.'s involving l.s.
planes.
;
loop_
    _geom_bond_atom_site_label_1
    _geom_bond_atom_site_label_2
    _geom_bond_site_symmetry_2
    _geom_bond_distance
    _geom_bond_publ_flag
    La1 O7 2_645 2.472(3) ?
    La1 O1W . 2.496(3) ?
    La1 O8 3_776 2.521(3) ?
    La1 O1 3_675 2.533(3) ?
    La1 O2 4_576 2.563(3) ?
    La1 O3 . 2.596(3) ?
    La1 O5 . 2.612(3) ?
    La1 O4 . 2.614(3) ?
    La1 O6 . 2.637(3) ?
    S1 O7 . 1.465(3) ?
    S1 O8 . 1.471(3) ?
    S1 O5 . 1.472(3) ?
    S1 O6 . 1.488(3) ?
    S2 O1 . 1.468(3) ?
    S2 O2 . 1.470(3) ?
    S2 O4 . 1.480(3) ?
    S2 O3 . 1.490(3) ?
    O1W H11 . 0.845(10) ?
    O1W H21 . 0.844(10) ?
loop_
    _geom_angle_atom_site_label_1
    _geom_angle_atom_site_label_2
    _geom_angle_atom_site_label_3
    _geom_angle_site_symmetry_1
    _geom_angle_site_symmetry_3
    _geom_angle
    _geom_angle_publ_flag
    O7 La1 O1W 2_645 . 82.44(12) ?
    O7 La1 O8 2_645 3_776 143.78(10) ?
    O1W La1 O8 . 3_776 71.36(10) ?
    O7 La1 O1 2_645 3_675 71.36(10) ?
    O1W La1 O1 . 3_675 139.83(10) ?
    O8 La1 O1 3_776 3_675 143.55(9) ?
    O7 La1 O2 2_645 4_576 72.90(10) ?
    O1W La1 O2 . 4_576 76.67(10) ?
    O8 La1 O2 3_776 4_576 76.96(10) ?
    O1 La1 O2 3_675 4_576 121.24(9) ?
    O7 La1 O3 2_645 . 127.89(10) ?
    O1W La1 O3 . . 76.32(10) ?
    O8 La1 O3 3_776 . 70.11(9) ?
    O1 La1 O3 3_675 . 96.07(9) ?
    O2 La1 O3 4_576 . 142.55(9) ?
    O7 La1 O5 2_645 . 140.16(10) ?
    O1W La1 O5 . . 137.02(11) ?
    O8 La1 O5 3_776 . 71.62(9) ?
    O1 La1 O5 3_675 . 72.00(9) ?
    O2 La1 O5 4_576 . 114.84(9) ?
    O3 La1 O5 . . 71.17(8) ?
    O7 La1 O4 2_645 . 74.43(10) ?
    O1W La1 O4 . . 69.69(10) ?
    O8 La1 O4 3_776 . 116.81(9) ?
    O1 La1 O4 3_675 . 74.17(9) ?
    O2 La1 O4 4_576 . 135.44(9) ?
    O3 La1 O4 . . 53.65(8) ?
    O5 La1 O4 . . 109.69(9) ?
    O7 La1 O6 2_645 . 99.16(10) ?
    O1W La1 O6 . . 145.43(9) ?
    O8 La1 O6 3_776 . 89.43(9) ?
    O1 La1 O6 3_675 . 70.57(9) ?
    O2 La1 O6 4_576 . 71.00(9) ?
    O3 La1 O6 . . 124.69(8) ?
    O5 La1 O6 . . 53.55(8) ?
    O4 La1 O6 . . 144.28(9) ?
    O7 S1 O8 . . 109.04(17) ?
    O7 S1 O5 . . 110.89(19) ?
    O8 S1 O5 . . 110.49(17) ?
    O7 S1 O6 . . 110.19(18) ?
    O8 S1 O6 . . 110.17(16) ?
    O5 S1 O6 . . 106.04(16) ?
    O7 S1 La1 . . 119.80(13) ?
    O8 S1 La1 . . 131.15(12) ?
    O5 S1 La1 . . 52.71(11) ?
    O6 S1 La1 . . 53.78(11) ?
    O1 S2 O2 . . 109.67(16) ?
    O1 S2 O4 . . 111.40(17) ?
    O2 S2 O4 . . 111.52(17) ?
    O1 S2 O3 . . 109.85(16) ?
    O2 S2 O3 . . 109.59(17) ?
    O4 S2 O3 . . 104.70(16) ?
    La1 O1W H11 . . 128(4) ?
    La1 O1W H21 . . 119(4) ?
    H11 O1W H21 . . 112(3) ?
loop_
    _geom_hbond_atom_site_label_D
    _geom_hbond_atom_site_label_H
    _geom_hbond_atom_site_label_A
    _geom_hbond_site_symmetry_A
    _geom_hbond_distance_DH
    _geom_hbond_distance_HA
    _geom_hbond_distance_DA
    _geom_hbond_angle_DHA
    O1W H11 O3 2_745 0.84(5) 1.94(5) 2.717(5) 153(5)
    O1W H21 O6 4_575 0.85(3) 1.95(3) 2.778(4) 168(5)
    N1 . O1 2_644 . . 2.942(5) .
    N1 . O6 4_575 . . 3.036(5) .
    N1 . O3 4_475 . . 2.914(5) .
    N1 . O8 2_645 . . 2.943(5) .
    N1 . O5 3_675 . . 2.865(5) .
    N1 . O4 . . . 2.866(5) .
_iucr_refine_instructions_details
;
TITL shelxl in space group P 21/c
CELL  0.71073   8.4919   9.9780  11.9268   90.000  128.511   90.000
ZERR     4.00   0.0016   0.0020   0.0019    0.000    0.010    0.000
LATT   1
SYMM  - X, 1/2 + Y, 1/2 - Z
SFAC  H    LA   N    O    S
UNIT  24   4    4    36   8
MERG   2
DFIX     0.850   0.010 O1W H11
DFIX     0.850   0.010 O1W H21
DFIX     1.390   0.020 H11 H21
EQIV $1 -x+2, y-1/2, -z+1/2
HTAB O1W O3_$1
EQIV $2 x, -y+3/2, z-1/2
HTAB O1W S1_$2
HTAB O1W O6_$2
FMAP   2
PLAN   40
SIZE     0.100   0.200   0.300
ACTA
HTAB    2.00000
BOND   $H
L.S.  10
TEMP  -173.00
WGHT    0.042600    2.789500
FVAR       1.00033
LA1   2    0.716833    0.839390    0.248314    11.00000    0.01098    0.00981 =
         0.01113   -0.00028    0.00706   -0.00037
S1    5    0.741284    1.091623    0.427911    11.00000    0.01058    0.01098 =
         0.01143   -0.00055    0.00591    0.00090
S2    5    0.706079    0.912701   -0.020258    11.00000    0.01181    0.01113 =
         0.01009    0.00000    0.00640    0.00084
O1    4    0.608468    1.029016   -0.115630    11.00000    0.02121    0.01436 =
         0.01733    0.00556    0.01155    0.00554
O2    4    0.810487    0.833652   -0.060198    11.00000    0.02137    0.02074 =
         0.01805   -0.00129    0.01398    0.00350
O3    4    0.853542    0.958466    0.131033    11.00000    0.01578    0.01617 =
         0.01111   -0.00282    0.00657   -0.00367
O8    4    0.905655    1.140192    0.572675    11.00000    0.01407    0.02060 =
         0.01413   -0.00408    0.00593   -0.00090
O4    4    0.559658    0.830109   -0.022137    11.00000    0.01806    0.02119 =
         0.01738   -0.00175    0.01115   -0.00611
O7    4    0.566654    1.179685    0.364060    11.00000    0.01386    0.02072 =
         0.02166   -0.00247    0.00494    0.00682
O6    4    0.687325    0.951604    0.434700    11.00000    0.02395    0.01447 =
         0.01737   -0.00019    0.01297   -0.00289
O5    4    0.806169    1.086981    0.338741    11.00000    0.02465    0.01812 =
         0.02107   -0.00163    0.01737   -0.00198
O1W   4    0.871137    0.653670    0.205943    11.00000    0.02890    0.02199 =
         0.01765    0.00098    0.01266    0.01257
AFIX   2
H11   1    0.982451    0.614807    0.266321    11.00000   -1.50000
H21   1    0.819743    0.631601    0.121096    11.00000   -1.50000
AFIX   0
N1    3    0.256656    0.645840   -0.230226    11.00000    0.02483    0.02516 =
         0.02964   -0.00059    0.02013   -0.00372
HKLF 4
REM  shelxl in space group P 21/c
REM R1 =  0.0267 for    2362 Fo > 4sig(Fo)  and  0.0275 for all    2414 data
REM    124 parameters refined using      3 restraints
END
WGHT      0.0426      2.7895
REM Instructions for potential hydrogen bonds
HTAB O1W O3_$1
HTAB O1W S1_$2
HTAB O1W O6_$2
REM Highest difference peak  1.811,  deepest hole -1.481,  1-sigma level  0.289
Q1    1   0.8500  0.8414  0.3322  11.00000  0.05    1.81
Q2    1   0.5775  0.8374  0.1680  11.00000  0.05    1.66
Q3    1   0.5952  0.8969  0.2438  11.00000  0.05    1.04
Q4    1   0.7469  0.8992  0.3329  11.00000  0.05    0.98
Q5    1   0.5900  0.7888  0.2296  11.00000  0.05    0.91
Q6    1   0.6121  0.8603  0.2882  11.00000  0.05    0.85
Q7    1   0.5435  1.1087 -0.2305  11.00000  0.05    0.84
Q8    1   1.0273  1.1370  0.5597  11.00000  0.05    0.83
Q9    1   0.8888  1.0818  0.5146  11.00000  0.05    0.80
Q10   1   0.8082  0.7810  0.2515  11.00000  0.05    0.80
Q11   1   0.8853  1.1415  0.6116  11.00000  0.05    0.79
Q12   1   0.6773  0.9024  0.3641  11.00000  0.05    0.78
Q13   1   0.7379  1.0918 -0.0883  11.00000  0.05    0.76
Q14   1   0.8333  0.8953  0.2566  11.00000  0.05    0.76
Q15   1   0.9755  1.0952  0.6022  11.00000  0.05    0.75
Q16   1   1.0142  1.0698  0.4975  11.00000  0.05    0.73
Q17   1   0.7914  1.1325 -0.0890  11.00000  0.05    0.71
Q18   1   0.5778  0.9450 -0.0086  11.00000  0.05    0.70
Q19   1   0.9472  0.9138  0.2319  11.00000  0.05    0.69
Q20   1   0.8202  1.1220  0.5137  11.00000  0.05    0.69
Q21   1   0.9877  1.0135  0.5412  11.00000  0.05    0.69
Q22   1   0.7552  0.7872  0.3234  11.00000  0.05    0.68
Q23   1   0.4817  0.9817 -0.0330  11.00000  0.05    0.67
Q24   1   0.8485  0.8964  0.1799  11.00000  0.05    0.67
Q25   1   0.9356  0.8396  0.0319  11.00000  0.05    0.66
Q26   1   0.8667  1.0728 -0.0219  11.00000  0.05    0.65
Q27   1   0.5198  1.1194 -0.1778  11.00000  0.05    0.65
Q28   1   0.6213  1.1078 -0.1399  11.00000  0.05    0.64
Q29   1   0.6461  1.1304 -0.1699  11.00000  0.05    0.64
Q30   1   0.7954  0.8931  0.4288  11.00000  0.05    0.63
Q31   1   0.5510  0.9299  0.2764  11.00000  0.05    0.62
Q32   1   0.7751  0.9277  0.1226  11.00000  0.05    0.61
Q33   1   0.2822  0.6203 -0.2711  11.00000  0.05    0.60
Q34   1   0.8388  0.9066  0.0926  11.00000  0.05    0.59
Q35   1   0.8792  1.0185  0.4527  11.00000  0.05    0.59
Q36   1   0.2612  0.6210 -0.3306  11.00000  0.05    0.58
Q37   1   0.8852  1.1667  0.5044  11.00000  0.05    0.58
Q38   1   1.0219  0.8472  0.0697  11.00000  0.05    0.57
Q39   1   0.9187  1.0738  0.4311  11.00000  0.05    0.57
Q40   1   0.4759  0.9118 -0.0279  11.00000  0.05    0.56
;
data_global
_journal_date_recd_electronic     2015-04-20
_journal_date_accepted     2015-05-18
_journal_name_full     'Acta Crystallographica, Section E'
_journal_year     2015
_journal_volume     71
_journal_issue      6
_journal_page_first     663
_journal_page_last     666
_journal_paper_category     GI
_journal_paper_doi     10.1107/S2056989015009457
_journal_coeditor_code     WM5148
_publ_contact_author_name     'Meriem, Benslimane'
_publ_contact_author_address
;
Unit\'e de Recherche de Chimie de l'Environnement et Mol\'eculaire Structurale
Facult\'e des Sciences Exactes,
D\'epartement de Chimie,
Universit\'e Mentouri de Constantine
25000 Constantine
Algeria
;
_publ_contact_author_email     'b_meriem80@yahoo.fr'
_publ_contact_author_fax     '00 (213) 31 81 86 01'
_publ_contact_author_phone     '00 (213) 74 82 00 12'
_publ_section_title
;
Crystal structure of NH~4~[La(SO~4~)~2~(H~2~O)]
;
loop_
    _publ_author_name
    _publ_author_address
    'Benslimane, Meriem'
;
Unit\'e de Recherche de Chimie de l'Environnement et Mol\'eculaire Structurale
Facult\'e des Sciences Exactes,
D\'epartement de Chimie,
Universit\'e de Constantine 1
25000 Constantine
Algeria
;
    'Redjel, Yasmine Kheira'
;
Unit\'e de Recherche de Chimie de l'Environnement et Mol\'eculaire Structurale
Facult\'e des Sciences Exactes,
D\'epartement de Chimie,
Universit\'e de Constantine 1
25000 Constantine
Algeria
;
    'Merazig, Hocine '
;
Unit\'e de Recherche de Chimie de l'Environnement et Mol\'eculaire Structurale
Facult\'e des Sciences Exactes,
D\'epartement de Chimie,
Universit\'e de Constantine 1
25000 Constantine
Algeria
;
    'Jean-Claude Daran'
;
Laboratoire de Chimie de Coordination
UPR-CNRS 8241, 05 route de Narbonne
31077 Toulouse Cedex 4
;
_publ_section_synopsis
;
The structure of (NH~4~)[La(SO~4~)~2~(H~2~O)] comprises LaO~9~ polyhedra and
SO~4~ tetrahedra, which are linked by common edges and vertices, forming a
three-dimensional network with the hydrogen-bonded NH~4~^+^ ions in the
cavities.
;
