# Supplementary material for: Crystal structure of NH4[La(SO4)2(H2O)]
Source: Acta Crystallogr E Crystallogr Commun. 2015 May 23;71(Pt 6):663–6. doi: 10.1107/S2056989015009457 (PMC4459347; doi:10.1107/S2056989015009457)
Supplement: Supplementary file 2 [file e-71-00663-Isup2.hkl]

# 
# h,k,l, Fc-squared, Fo-squared, sigma(Fo-squared) and status flag 
# 
data_I
_shelx_title ' new in P 21/c' 
_shelx_refln_list_code          4 
_shelx_F_calc_maximum      303.70 
_exptl_crystal_F_000       696.00 
_reflns_d_resolution_high  0.6993 
 
loop_ 
 _symmetry_equiv_pos_as_xyz 
 'x, y, z' 
 '-x, y+1/2, -z+1/2' 
 '-x, -y, -z' 
 'x, -y-1/2, z-1/2' 
 
_cell_length_a     8.4919 
_cell_length_b     9.9776 
_cell_length_c    11.9268 
_cell_angle_alpha  90.000 
_cell_angle_beta  128.511 
_cell_angle_gamma  90.000 
 
_shelx_F_squared_multiplier     1.000 
 
loop_ 
 _refln_index_h 
 _refln_index_k 
 _refln_index_l 
 _refln_F_squared_calc 
 _refln_F_squared_meas 
 _refln_F_squared_sigma 
 _refln_observed_status 
   1   0   0     4250.10     4270.04     45.39 o 
   2   0   0    92231.95    74241.30    961.33 o 
   3   0   0     6046.23     5383.13     46.09 o 
   4   0   0    11948.14    11371.82     96.67 o 
   5   0   0    17867.08    17070.21    203.96 o 
   6   0   0     4137.88     4123.16     53.56 o 
   7   0   0    18428.57    18500.45    201.64 o 
   8   0   0      114.73      110.97      7.20 o 
   9   0   0     5658.75     5700.18     94.45 o 
   1   1   0    27693.06    25107.80    223.84 o 
   2   1   0     3028.11     2961.87     21.01 o 
   3   1   0    10708.35    10348.42     61.90 o 
   4   1   0     8055.34     7610.98     47.44 o 
   5   1   0      518.66      493.01      6.07 o 
   6   1   0     9875.81     9740.10     73.17 o 
   7   1   0      320.98      325.39      6.34 o 
   8   1   0     5227.42     5394.99     48.04 o 
   9   1   0      781.67      785.91     16.90 o 
   0   2   0      550.89      820.41     13.70 o 
   1   2   0      190.20      264.24      3.20 o 
   2   2   0       75.18       64.07      1.46 o 
   3   2   0       36.34       42.19      1.25 o 
   4   2   0     1413.42     1312.01      9.86 o 
   5   2   0      821.63      852.52      8.45 o 
   6   2   0      430.40      407.39      6.44 o 
   7   2   0      750.50      746.70      9.86 o 
   8   2   0      100.72       94.72      5.31 o 
   9   2   0      138.39      142.60      8.50 o 
   1   3   0      140.77      172.06      2.33 o 
   2   3   0      887.07      924.83      7.74 o 
   3   3   0        2.69        7.64      1.25 o 
   4   3   0     1775.01     1807.63     13.76 o 
   5   3   0      596.79      623.97      6.66 o 
   6   3   0     1810.66     1757.80     17.11 o 
   7   3   0     1072.54     1094.73     13.21 o 
   8   3   0      421.03      431.16      9.42 o 
   9   3   0      531.30      547.44     13.16 o 
   0   4   0    49580.23    77389.05   1564.13 o 
   1   4   0        3.88       23.78      1.08 o 
   2   4   0    20620.80    19496.45    138.97 o 
   3   4   0     1715.85     1485.38     11.70 o 
   4   4   0     7572.62     7475.53     50.04 o 
   5   4   0     7653.26     7414.17     51.78 o 
   6   4   0     1629.74     1628.58     16.57 o 
   7   4   0     4539.06     4631.67     41.49 o 
   8   4   0       10.98       36.34      5.31 o 
   9   4   0     1619.83     1655.33     29.84 o 
   1   5   0    17263.41    16703.93    148.99 o 
   2   5   0     2635.34     2763.49     21.66 o 
   3   5   0     9077.87     8530.72     58.60 o 
   4   5   0     2213.43     2179.81     18.04 o 
   5   5   0     2620.62     2531.85     21.18 o 
   6   5   0     4053.81     4162.43     38.34 o 
   7   5   0      152.48      154.41      5.63 o 
   8   5   0     4199.44     4344.02     55.03 o 
   0   6   0    17295.81    17302.07    242.04 o 
   1   6   0     1021.90     1072.90     10.29 o 
   2   6   0     2291.32     2271.61     18.47 o 
   3   6   0      911.75      890.54      8.34 o 
   4   6   0      760.97      727.25      7.69 o 
   5   6   0     3001.30     3048.42     24.53 o 
   6   6   0      632.84      660.42     10.18 o 
   7   6   0     3904.20     3795.99     47.66 o 
   8   6   0      167.21      168.87     11.21 o 
   1   7   0    15444.43    15266.53    152.51 o 
   2   7   0       10.14       13.38      2.22 o 
   3   7   0     7342.83     7212.10     50.69 o 
   4   7   0     1776.83     1723.41     16.52 o 
   5   7   0     1484.27     1564.51     15.44 o 
   6   7   0     3194.36     3247.84     39.54 o 
   7   7   0      143.23      188.42     10.62 o 
   8   7   0     1640.31     1667.14     36.77 o 
   0   8   0     3401.21     3415.51     41.16 o 
   1   8   0      523.22      503.03      6.66 o 
   2   8   0     1142.22     1120.45     13.59 o 
   3   8   0      230.65      218.43      4.77 o 
   4   8   0      376.32      374.30      7.85 o 
   5   8   0      285.60      291.49      7.09 o 
   6   8   0       18.83       36.50      5.74 o 
   7   8   0      791.05      787.91     22.86 o 
   1   9   0     1611.54     1583.35     16.95 o 
   2   9   0       41.24       43.27      3.41 o 
   3   9   0     1361.23     1270.09     18.47 o 
   4   9   0        9.78        1.46      4.77 o 
   5   9   0      280.56      290.35      7.74 o 
   6   9   0      285.37      307.19     11.10 o 
   7   9   0       31.33       59.95      9.59 o 
   0  10   0     5124.01     4850.36     69.70 o 
   1  10   0       16.84       24.16      3.41 o 
   2  10   0     1898.59     1896.94     20.69 o 
   3  10   0      632.01      627.82     10.45 o 
   4  10   0      179.10      182.95      7.69 o 
   5  10   0     2359.80     2281.74     33.20 o 
   6  10   0        8.30       -5.69      7.20 o 
   1  11   0    10043.77     9864.72    106.53 o 
   2  11   0     1655.92     1683.87     19.66 o 
   3  11   0     3876.99     3916.76     41.00 o 
   4  11   0     2978.91     2928.24     37.80 o 
   5  11   0     1213.97     1224.28     24.97 o 
   6  11   0     3979.80     3629.88     80.81 o 
   0  12   0    11966.92    11935.08    176.67 o 
   1  12   0      495.77      515.27     11.54 o 
   2  12   0     8283.91     7926.24     90.18 o 
   3  12   0     1735.74     1703.91     27.35 o 
   4  12   0     4646.23     4434.96     65.59 o 
   5  12   0     3400.20     3173.53     52.97 o 
   1  13   0     1004.58      961.11     24.86 o 
   2  13   0      168.17      134.69     11.21 o 
   3  13   0      490.17      436.90     16.79 o 
   0  14   0       50.35      122.18     15.38 o 
   1  14   0       68.28       65.64     10.45 o 
  -9   1   1        3.74       15.54      5.58 o 
  -8   1   1     4104.25     4062.50     38.56 o 
  -7   1   1      248.11      265.33      5.90 o 
  -6   1   1     6657.30     6464.26     49.77 o 
  -5   1   1     1164.49     1050.15      9.37 o 
  -4   1   1     4897.38     4807.96     28.43 o 
  -3   1   1    10187.62     9587.21     61.09 o 
  -2   1   1     2344.12     2321.17     17.60 o 
  -1   1   1    21744.81    33505.89    343.86 o 
   0   1   1        5.59       25.18      0.76 o 
   1   1   1     7222.19     7209.98     57.63 o 
   2   1   1      211.52      188.15      2.22 o 
   3   1   1     7084.68     7078.54     44.30 o 
   4   1   1      604.34      563.31      5.52 o 
   5   1   1     1278.98     1296.58     12.73 o 
   6   1   1     1144.09     1146.72     12.24 o 
   7   1   1      192.98      224.00      5.63 o 
   8   1   1      624.11      600.36     13.54 o 
   9   1   1      178.15      201.91     13.43 o 
  -9   2   1     4497.35     4596.90     64.12 o 
  -8   2   1      140.38      169.36      5.69 o 
  -7   2   1     5261.80     5181.17     43.44 o 
  -6   2   1     4049.50     3926.78     33.96 o 
  -5   2   1     4635.86     4412.37     30.06 o 
  -4   2   1     6273.32     6028.39     39.97 o 
  -3   2   1     7735.08     7940.97     54.00 o 
  -2   2   1    20101.62    18094.58    140.98 o 
  -1   2   1     9691.62    10148.35     76.58 o 
   0   2   1    19771.93    29070.11    255.80 o 
   1   2   1    26698.80    24513.29    212.14 o 
   2   2   1    18411.55    18653.89    130.25 o 
   3   2   1    16764.23    15904.16    116.17 o 
   4   2   1     4818.21     4808.50     31.47 o 
   5   2   1    17838.44    17505.81    121.53 o 
   6   2   1       25.87       30.17      3.30 o 
   7   2   1     5600.12     5764.74     49.94 o 
   8   2   1      306.77      331.08     11.27 o 
  -9   3   1      711.56      726.28     17.44 o 
  -8   3   1     9482.64     9611.15     80.97 o 
  -7   3   1       90.17       96.19      4.12 o 
  -6   3   1    11662.76    11346.96     85.36 o 
  -5   3   1     5056.97     4795.66     33.96 o 
  -4   3   1     4860.43     4644.18     31.41 o 
  -3   3   1    14174.45    13402.58     91.20 o 
  -2   3   1    12911.03    13106.49    111.24 o 
  -1   3   1    23138.75    22960.81    188.58 o 
   0   3   1      235.98      249.13      3.14 o 
   1   3   1    11716.06    10785.38     77.61 o 
   2   3   1    17164.79    17596.75    139.84 o 
   3   3   1    10747.70    10052.17     69.81 o 
   4   3   1    10652.72    10343.60     66.29 o 
   5   3   1     4907.84     4805.73     33.85 o 
   6   3   1     4615.70     4569.98     37.97 o 
   7   3   1       71.91       75.28      4.55 o 
   8   3   1     3367.70     3317.87     45.66 o 
  -9   4   1     4243.59     4253.74     55.78 o 
  -8   4   1      361.76      384.21      7.91 o 
  -7   4   1     5579.85     5723.04     49.45 o 
  -6   4   1      194.13      208.13      4.87 o 
  -5   4   1     8217.71     8093.00     53.40 o 
  -4   4   1     5193.64     5017.77     32.39 o 
  -3   4   1    20174.26    19244.93    141.25 o 
  -2   4   1    30346.12    30567.51    371.32 o 
  -1   4   1     1592.85     1317.92     14.46 o 
   0   4   1    12425.01    11197.37     99.22 o 
   1   4   1       71.44       70.46      1.35 o 
   2   4   1    13142.75    12632.76     88.28 o 
   3   4   1      306.41      287.53      4.17 o 
   4   4   1    15431.37    14998.93    117.69 o 
   5   4   1     4637.32     4565.54     33.58 o 
   6   4   1     2367.85     2327.99     23.51 o 
   7   4   1     2058.30     2061.04     24.75 o 
   8   4   1      263.87      270.47     10.07 o 
  -9   5   1      113.44      144.06      7.85 o 
  -8   5   1       21.83        8.12      4.28 o 
  -7   5   1      303.68      321.49      7.31 o 
  -6   5   1      398.10      368.23      7.04 o 
  -5   5   1      168.41      165.94      3.30 o 
  -4   5   1      810.87      767.55      6.93 o 
  -3   5   1      141.73      157.71      2.55 o 
  -2   5   1      223.08      227.14      2.92 o 
  -1   5   1      340.16      371.21      5.15 o 
   0   5   1      938.40     1024.48      9.80 o 
   1   5   1     1628.14     1595.21     14.19 o 
   2   5   1     1204.26     1152.68      9.42 o 
   3   5   1     1983.78     1982.67     16.25 o 
   4   5   1     1615.08     1619.59     14.51 o 
   5   5   1     1191.23     1235.76     12.29 o 
   6   5   1     2881.67     2809.14     27.35 o 
   7   5   1       43.76       70.62      6.01 o 
   8   5   1     1652.49     1666.60     33.63 o 
  -9   6   1      162.63      155.76     22.86 o 
  -8   6   1       72.93       95.10      6.17 o 
  -7   6   1       58.89       67.00      4.71 o 
  -6   6   1      334.27      365.79      6.34 o 
  -5   6   1      242.40      251.30      4.55 o 
  -4   6   1     2755.40     2731.86     22.04 o 
  -3   6   1      164.04      173.69      2.87 o 
  -2   6   1     1332.37     1341.26     11.81 o 
  -1   6   1      307.09      381.17      4.87 o 
   0   6   1      151.21      150.73      2.55 o 
   1   6   1     1333.08     1282.23     10.83 o 
   2   6   1        9.13       23.61      1.73 o 
   3   6   1      829.05      785.15      8.18 o 
   4   6   1       22.67       37.86      2.76 o 
   5   6   1      788.99      775.83      9.42 o 
   6   6   1      120.59      130.15      5.90 o 
   7   6   1      335.36      330.70     13.27 o 
   8   6   1       14.99        3.09      9.21 o 
  -8   7   1     1504.19     1653.92     38.02 o 
  -7   7   1      100.77      106.59      6.44 o 
  -6   7   1     2626.93     2700.66     27.30 o 
  -5   7   1       71.81       75.17      3.25 o 
  -4   7   1     2616.68     2675.32     21.56 o 
  -3   7   1     2891.71     2794.58     24.10 o 
  -2   7   1     2146.27     2259.10     19.33 o 
  -1   7   1     4005.32     4012.35     32.28 o 
   0   7   1        1.79        4.98      1.73 o 
   1   7   1     1783.26     1752.06     18.58 o 
   2   7   1     3122.50     3185.23     27.35 o 
   3   7   1     5111.56     4918.44     40.89 o 
   4   7   1     4934.69     4977.64     45.93 o 
   5   7   1     2541.46     2435.28     25.94 o 
   6   7   1     3209.47     3329.56     42.30 o 
   7   7   1        5.91       27.89      9.32 o 
  -8   8   1      330.80      379.71     16.14 o 
  -7   8   1     7392.70     7587.20    113.84 o 
  -6   8   1      364.78      422.93      9.15 o 
  -5   8   1     8883.64     8988.69     69.65 o 
  -4   8   1     2048.19     2115.90     19.77 o 
  -3   8   1    13380.87    13209.45    105.72 o 
  -2   8   1     9917.45    10102.37     78.42 o 
  -1   8   1     5281.91     5131.18     38.40 o 
   0   8   1    21859.20    21703.28    287.64 o 
   1   8   1      328.40      393.96      6.39 o 
   2   8   1    22955.64    21885.42    349.49 o 
   3   8   1      601.16      549.61      9.32 o 
   4   8   1    10710.29    10757.65     93.21 o 
   5   8   1     3223.55     3372.02     35.37 o 
   6   8   1     2010.60     1977.42     33.42 o 
   7   8   1     3043.09     3117.48     58.44 o 
  -7   9   1        0.84       -7.96      7.96 o 
  -6   9   1     4410.84     4329.13     45.49 o 
  -5   9   1      674.08      693.84     12.02 o 
  -4   9   1     3529.34     3624.68     36.56 o 
  -3   9   1     2906.13     2888.27     28.33 o 
  -2   9   1     1746.64     1782.50     17.28 o 
  -1   9   1     8218.66     8008.57     69.81 o 
   0   9   1      146.48      157.77      4.33 o 
   1   9   1     9187.39     8888.33     98.25 o 
   2   9   1     2565.82     2627.06     29.03 o 
   3   9   1     6596.64     6524.87     63.91 o 
   4   9   1     4436.72     4511.59     48.58 o 
   5   9   1     2005.50     1985.32     23.94 o 
   6   9   1     5123.41     5222.65     85.63 o 
  -7  10   1     1298.59     1208.79     30.49 o 
  -6  10   1      365.98      371.80     12.24 o 
  -5  10   1      828.64      849.60     15.33 o 
  -4  10   1     1322.57     1370.89     18.90 o 
  -3  10   1      504.64      531.14      9.15 o 
  -2  10   1     4804.17     4652.08     42.24 o 
  -1  10   1      771.65      739.93     11.92 o 
   0  10   1     1009.05     1028.27     14.41 o 
   1  10   1     2012.01     1924.72     22.53 o 
   2  10   1      626.82      673.69     10.72 o 
   3  10   1     2428.74     2333.68     28.76 o 
   4  10   1     1190.94     1152.08     17.66 o 
   5  10   1     3018.82     3063.80     56.65 o 
   6  10   1       11.88       60.55     14.95 o 
  -6  11   1      273.37      410.37     17.71 o 
  -5  11   1     1281.93     1317.43     31.09 o 
  -4  11   1       41.94       51.56      4.77 o 
  -3  11   1      838.91      833.89     12.19 o 
  -2  11   1       14.32       12.84      4.98 o 
  -1  11   1      669.88      727.42     14.51 o 
   0  11   1       35.27       49.39      4.71 o 
   1  11   1      329.20      338.71      7.31 o 
   2  11   1       10.85       14.79      4.22 o 
   3  11   1        9.65       -2.92      4.87 o 
   4  11   1       37.26       46.85      7.74 o 
   5  11   1        5.49        6.39      7.09 o 
  -5  12   1     1407.80     1394.07     27.40 o 
  -4  12   1      809.23      796.36     20.58 o 
  -3  12   1     1440.82     1353.77     29.41 o 
  -2  12   1     1062.79     1045.93     17.82 o 
  -1  12   1      589.06      646.83     13.59 o 
   0  12   1     2027.84     2001.19     27.08 o 
   1  12   1       34.96       54.32      5.96 o 
   2  12   1     1989.13     1927.43     25.13 o 
   3  12   1       49.17       32.60      7.47 o 
   4  12   1      989.22      931.22     21.56 o 
  -4  13   1     1232.67     1144.72     37.91 o 
  -3  13   1     3665.50     3542.57     65.80 o 
  -2  13   1      631.36      600.25     18.52 o 
  -1  13   1     3960.53     3688.42     67.43 o 
   0  13   1       12.13        0.87      7.96 o 
   1  13   1     2290.11     2162.81     42.57 o 
   2  13   1     1113.80     1068.73     30.00 o 
   3  13   1     1515.66     1350.74     29.79 o 
  -2  14   1     3399.65     3054.65     78.64 o 
  -1  14   1      214.95      219.24     12.89 o 
   0  14   1     2562.53     2326.31     46.20 o 
   1  14   1     2377.13     2016.09     59.25 o 
 -10   0   2      734.38      649.21     25.18 o 
  -9   0   2     3230.86     3274.10     48.74 o 
  -8   0   2        9.11       14.73      4.98 o 
  -7   0   2     6239.39     6141.25     67.75 o 
  -6   0   2     1194.23     1265.06     17.55 o 
  -5   0   2    16133.42    15049.73    148.45 o 
  -4   0   2    11524.17    11591.54     97.38 o 
  -3   0   2    11018.03    10641.42     99.65 o 
  -2   0   2      995.27      901.27     11.05 o 
  -1   0   2     6991.77    11597.17    168.82 o 
   0   0   2    11173.91    10321.55     94.67 o 
   1   0   2     6742.07     6629.45     62.83 o 
   2   0   2    35610.88    34144.10    371.59 o 
   3   0   2      308.96      312.12      5.52 o 
   4   0   2     1743.96     1718.70     19.77 o 
   5   0   2     1129.85     1153.60     16.52 o 
   6   0   2      210.09      210.30      7.47 o 
   7   0   2     3309.95     3477.91     47.88 o 
   8   0   2      163.68       87.79     12.35 o 
 -10   1   2     1319.36     1288.73     23.67 o 
  -9   1   2        3.86        4.60      4.28 o 
  -8   1   2     3359.32     3356.32     32.01 o 
  -7   1   2     2103.38     2068.41     19.50 o 
  -6   1   2     5896.24     5801.02     43.49 o 
  -5   1   2     1166.06     1098.79      9.21 o 
  -4   1   2    12050.73    12091.97     79.61 o 
  -3   1   2     6115.42     6046.96     41.32 o 
  -2   1   2      124.83      162.26      1.84 o 
  -1   1   2    19378.19    28400.97    228.17 o 
   0   1   2      954.28      903.22      8.94 o 
   1   1   2     9104.80     8821.88     65.80 o 
   2   1   2      741.46      575.77      5.04 o 
   3   1   2     8024.00     7670.23     48.26 o 
   4   1   2     8459.45     8034.29     51.13 o 
   5   1   2     2131.06     2076.48     18.09 o 
   6   1   2     6098.73     6053.68     51.13 o 
   7   1   2      200.48      190.37      6.44 o 
   8   1   2     3349.47     3518.53     46.63 o 
 -10   2   2       90.43      125.87      7.31 o 
  -9   2   2     1564.09     1560.39     18.74 o 
  -8   2   2       13.26       40.40      3.95 o 
  -7   2   2     2008.14     2021.18     20.26 o 
  -6   2   2      285.34      283.58      4.82 o 
  -5   2   2     5296.21     5171.26     32.82 o 
  -4   2   2     8326.76     7968.16     50.04 o 
  -3   2   2     3452.24     3486.57     22.96 o 
  -2   2   2    24314.64    22691.53    181.98 o 
  -1   2   2      141.63      232.83      2.82 o 
   0   2   2    14087.33    19217.69    164.92 o 
   1   2   2     2863.48     2847.87     21.12 o 
   2   2   2     4792.61     4473.20     30.55 o 
   3   2   2     6223.97     6112.55     40.02 o 
   4   2   2      670.00      650.46      6.55 o 
   5   2   2     4405.76     4330.65     31.41 o 
   6   2   2      335.11      318.62      6.66 o 
   7   2   2     2838.43     2798.10     32.12 o 
   8   2   2        2.61       25.18      6.66 o 
 -10   3   2       83.17      100.52      7.80 o 
  -9   3   2      905.19      865.69     15.98 o 
  -8   3   2      468.17      471.68      9.21 o 
  -7   3   2      868.37      825.93     11.27 o 
  -6   3   2      336.26      340.61      5.52 o 
  -5   3   2       17.35       41.32      1.79 o 
  -4   3   2      694.14      663.56      6.12 o 
  -3   3   2     2060.26     2400.51     18.63 o 
  -2   3   2     3752.86     5780.98     56.22 o 
  -1   3   2      774.27      830.10      9.59 o 
   0   3   2     2186.59     2202.83     24.16 o 
   1   3   2        3.21       22.04      1.03 o 
   2   3   2      203.62      218.64      2.92 o 
   3   3   2      325.57      315.91      4.06 o 
   4   3   2        1.79       13.11      1.90 o 
   5   3   2      842.26      812.12      8.39 o 
   6   3   2       22.10       19.50      4.06 o 
   7   3   2      361.55      399.64      8.56 o 
   8   3   2      242.27      269.39     12.24 o 
  -9   4   2     1966.41     1951.75     28.38 o 
  -8   4   2       37.72       51.78      4.87 o 
  -7   4   2     1976.73     1928.02     19.77 o 
  -6   4   2       35.15       43.49      2.76 o 
  -5   4   2     4224.44     4211.77     28.43 o 
  -4   4   2     3487.99     3595.70     24.21 o 
  -3   4   2     7677.32     7727.42     59.63 o 
  -2   4   2     8306.16     9100.26     80.91 o 
  -1   4   2      837.14      946.22     11.05 o 
   0   4   2     6029.89     5753.47     43.98 o 
   1   4   2       29.91       44.57      1.14 o 
   2   4   2     3943.31     4004.88     28.98 o 
   3   4   2       29.80       50.69      2.71 o 
   4   4   2      519.45      557.57      6.44 o 
   5   4   2      775.88      822.03      9.10 o 
   6   4   2      140.18      131.34      5.47 o 
   7   4   2     1639.92     1563.53     26.00 o 
   8   4   2       25.63       34.28      8.61 o 
  -9   5   2     1246.29     1335.14     22.42 o 
  -8   5   2     7449.34     7629.12     70.79 o 
  -7   5   2      190.49      206.08      5.47 o 
  -6   5   2    13094.34    13197.32    116.17 o 
  -5   5   2     2798.32     2698.12     19.61 o 
  -4   5   2    12854.39    12854.59     88.12 o 
  -3   5   2    15963.61    16615.81    145.63 o 
  -2   5   2     2823.42     2964.69     24.75 o 
  -1   5   2    29191.35    28740.66    277.95 o 
   0   5   2     1167.52     1116.01      9.59 o 
   1   5   2    15248.90    14224.99    103.44 o 
   2   5   2     1314.82     1243.88     10.89 o 
   3   5   2     4874.98     4620.40     33.85 o 
   4   5   2    12070.38    11921.64     97.70 o 
   5   5   2      453.14      440.97      6.93 o 
   6   5   2     6442.66     6428.73     67.16 o 
   7   5   2        0.22       38.72      8.07 o 
  -9   6   2     4671.77     4804.49     66.40 o 
  -8   6   2      127.02      170.66      6.17 o 
  -7   6   2     9249.04     9361.42     87.25 o 
  -6   6   2     3208.01     3221.62     29.90 o 
  -5   6   2    15385.68    14943.42    113.95 o 
  -4   6   2    18545.33    18011.72    131.77 o 
  -3   6   2     4842.48     4850.47     35.47 o 
  -2   6   2    24550.27    24563.93    240.03 o 
  -1   6   2       98.91      104.31      2.55 o 
   0   6   2    29703.45    27422.47    266.79 o 
   1   6   2     4680.05     4357.35     33.25 o 
   2   6   2    28980.89    27217.42    543.44 o 
   3   6   2    17306.77    16940.28    149.91 o 
   4   6   2     4520.94     4743.18     42.62 o 
   5   6   2    14077.08    14401.99    121.26 o 
   6   6   2      548.07      575.88     12.51 o 
   7   6   2     9522.54     9552.17    141.19 o 
  -9   7   2      461.27      413.02     20.31 o 
  -8   7   2     3498.27     3681.65     50.48 o 
  -7   7   2      144.71      148.23      5.47 o 
  -6   7   2     5246.89     5366.61     44.84 o 
  -5   7   2      421.06      438.20      5.80 o 
  -4   7   2    11982.06    11698.83     81.56 o 
  -3   7   2     4579.95     4596.73     36.88 o 
  -2   7   2     4045.33     4370.83     36.99 o 
  -1   7   2     8445.59     8486.25     68.35 o 
   0   7   2        1.82        9.32      2.00 o 
   1   7   2     5185.84     4877.39     36.34 o 
   2   7   2       11.15       24.16      3.14 o 
   3   7   2     3881.49     3816.57     36.50 o 
   4   7   2     1525.33     1603.66     19.55 o 
   5   7   2      389.39      428.08      9.32 o 
   6   7   2     2723.49     2772.53     46.96 o 
   7   7   2       49.07       60.12     10.18 o 
  -8   8   2       25.25       16.19      8.45 o 
  -7   8   2       10.21       34.72      5.52 o 
  -6   8   2       11.59       17.66      3.30 o 
  -5   8   2      433.58      431.16      6.93 o 
  -4   8   2       49.47       48.80      2.65 o 
  -3   8   2       21.75       30.82      2.06 o 
  -2   8   2        2.42       24.97      2.38 o 
  -1   8   2      187.34      170.33      4.66 o 
   0   8   2       12.92       37.26      3.03 o 
   1   8   2      500.97      464.96      8.29 o 
   2   8   2      159.08      149.81      5.31 o 
   3   8   2       41.80       51.45      4.33 o 
   4   8   2       24.29       32.87      4.55 o 
   5   8   2       13.98       17.66      5.04 o 
   6   8   2       93.95       79.99      8.34 o 
  -8   9   2      903.06      870.94     28.11 o 
  -7   9   2       48.39       58.76      9.69 o 
  -6   9   2     3184.04     3172.39     35.53 o 
  -5   9   2        1.80       13.21      3.14 o 
  -4   9   2     3049.65     3092.99     28.65 o 
  -3   9   2      459.21      484.29      7.42 o 
  -2   9   2      864.11      897.04     10.24 o 
  -1   9   2     2705.14     2715.02     25.56 o 
   0   9   2      223.33      204.13      5.63 o 
   1   9   2     1777.66     1762.08     21.45 o 
   2   9   2       12.43       17.28      3.95 o 
   3   9   2      197.77      206.08      6.50 o 
   4   9   2      177.43      183.44      6.66 o 
   5   9   2       25.14       23.07      7.37 o 
   6   9   2      347.57      362.65     14.89 o 
  -7  10   2     2902.49     2675.10     66.94 o 
  -6  10   2     1559.00     1624.57     33.69 o 
  -5  10   2     3530.61     3356.64     39.70 o 
  -4  10   2     4120.71     4303.03     46.31 o 
  -3  10   2     1786.64     1777.89     18.09 o 
  -2  10   2     6976.39     7189.57     68.02 o 
  -1  10   2      104.69      107.34      4.44 o 
   0  10   2     9655.74     9601.61    110.92 o 
   1  10   2     1897.93     1889.95     22.86 o 
   2  10   2     9721.91     9921.80     96.51 o 
   3  10   2     3392.50     3322.58     37.21 o 
   4  10   2     2889.02     2918.33     32.93 o 
   5  10   2     4805.02     4781.04     61.80 o 
  -6  11   2     4258.64     4278.17     72.90 o 
  -5  11   2     1368.02     1270.42     30.71 o 
  -4  11   2     3501.69     3602.96     42.08 o 
  -3  11   2     3557.03     3587.31     40.89 o 
  -2  11   2      895.83      879.39     14.84 o 
  -1  11   2     5319.86     5243.29     55.57 o 
   0  11   2       82.90      101.55      4.98 o 
   1  11   2     6085.69     5816.68     60.60 o 
   2  11   2      593.37      648.45     12.02 o 
   3  11   2     3061.47     2911.24     35.64 o 
   4  11   2     3156.00     3229.26     48.69 o 
   5  11   2      431.12      412.05     22.58 o 
  -5  12   2     2734.64     2473.14     58.17 o 
  -4  12   2     1190.71     1132.85     27.95 o 
  -3  12   2     1888.57     1843.70     25.13 o 
  -2  12   2     2947.04     2795.55     35.53 o 
  -1  12   2      761.35      725.85     14.57 o 
   0  12   2     2210.84     2090.56     30.65 o 
   1  12   2      206.37      194.16      6.12 o 
   2  12   2     1145.80     1210.68     24.48 o 
   3  12   2      321.48      357.29     12.35 o 
   4  12   2      297.08      282.28     11.10 o 
  -4  13   2      330.28      310.44     15.06 o 
  -3  13   2     1514.25     1533.53     32.60 o 
  -2  13   2       21.94       36.72      9.42 o 
  -1  13   2     1333.84     1295.28     32.17 o 
   0  13   2      373.74      375.54     15.16 o 
   1  13   2      804.53      770.26     22.96 o 
   2  13   2      405.77      385.56     13.59 o 
  -2  14   2      103.11      186.36     16.14 o 
  -1  14   2       18.69       25.78      8.77 o 
   0  14   2       35.09       29.14      9.26 o 
 -10   1   3      401.87      451.15     13.00 o 
  -9   1   3     1397.95     1388.76     18.47 o 
  -8   1   3      323.43      346.62      6.93 o 
  -7   1   3      339.41      353.44      6.23 o 
  -6   1   3     1495.48     1551.51     12.89 o 
  -5   1   3      179.50      190.53      3.20 o 
  -4   1   3     5829.13     5766.58     39.75 o 
  -3   1   3      639.94      680.62      6.34 o 
  -2   1   3     6247.42     5868.29     50.37 o 
  -1   1   3     1321.50     1248.32     13.54 o 
   0   1   3     1866.19     1818.19     15.06 o 
   1   1   3     3377.47     3321.87     25.94 o 
   2   1   3      439.75      405.55      4.22 o 
   3   1   3      476.89      452.12      5.15 o 
   4   1   3      759.36      684.36      6.93 o 
   5   1   3      487.38      469.56      6.77 o 
   6   1   3     1257.42     1260.18     16.30 o 
   7   1   3       14.06       61.42      6.12 o 
   8   1   3     1719.81     1778.06     48.85 o 
 -10   2   3      441.97      477.69     12.24 o 
  -9   2   3     5752.15     5724.60     55.03 o 
  -8   2   3      190.07      192.00      5.69 o 
  -7   2   3    13383.70    13179.23    104.91 o 
  -6   2   3     1008.24     1006.23      9.91 o 
  -5   2   3    10453.81     9669.10     61.53 o 
  -4   2   3    21304.99    20036.63    133.23 o 
  -3   2   3     8085.45     7579.03     56.87 o 
  -2   2   3    46500.62    40168.21    341.64 o 
  -1   2   3    11032.57    15857.20    141.25 o 
   0   2   3    43671.89    37636.57    400.08 o 
   1   2   3     1318.46     1454.99     11.59 o 
   2   2   3    33585.33    31029.55    335.46 o 
   3   2   3     4133.43     4357.19     30.17 o 
   4   2   3    18662.75    18197.76    122.83 o 
   5   2   3     4387.76     4509.00     35.80 o 
   6   2   3     3467.25     3454.02     34.77 o 
   7   2   3     5664.83     5798.05     69.97 o 
 -10   3   3     3996.85     4111.52     53.02 o 
  -9   3   3      900.65      865.85     12.89 o 
  -8   3   3     5294.08     5398.13     53.46 o 
  -7   3   3      667.94      650.78      9.69 o 
  -6   3   3    13636.41    13482.79     96.35 o 
  -5   3   3     4402.22     4334.93     29.57 o 
  -4   3   3     8595.78     8541.22     54.32 o 
  -3   3   3    25584.04    25244.45    211.06 o 
  -2   3   3      787.42      948.60      9.91 o 
  -1   3   3    22464.26    32463.26    307.08 o 
   0   3   3     6797.48     7369.48     63.85 o 
   1   3   3    31055.73    29035.29    317.75 o 
   2   3   3     1710.83     1545.33     11.86 o 
   3   3   3     6201.61     6239.77     41.65 o 
   4   3   3     9227.48     8979.75     63.10 o 
   5   3   3      881.97      950.17     10.56 o 
   6   3   3     5796.74     5854.91     55.78 o 
   7   3   3       44.75       57.63      8.02 o 
 -10   4   3      426.79      429.43     13.97 o 
  -9   4   3     3062.54     3035.91     31.52 o 
  -8   4   3       59.53       79.34      4.39 o 
  -7   4   3     4248.61     4182.95     39.37 o 
  -6   4   3      624.75      622.94      7.26 o 
  -5   4   3     1045.42     1023.07      9.86 o 
  -4   4   3     7847.46     7958.85     51.99 o 
  -3   4   3     1153.61     1264.57     12.67 o 
  -2   4   3    23916.24    36694.85    336.82 o 
  -1   4   3     2189.85     2535.21     22.53 o 
   0   4   3    18901.44    18780.46    194.54 o 
   1   4   3     2376.32     2216.42     16.79 o 
   2   4   3     1263.13     1244.10      9.75 o 
   3   4   3     4052.75     4047.45     31.74 o 
   4   4   3       79.67       88.66      3.20 o 
   5   4   3     3392.03     3490.15     29.19 o 
   6   4   3       68.46       76.58      5.69 o 
   7   4   3     2809.18     2808.98     47.88 o 
 -10   5   3     1842.54     1842.89     31.03 o 
  -9   5   3      664.98      676.34     14.62 o 
  -8   5   3     1820.10     1818.35     20.31 o 
  -7   5   3     1127.76     1140.65     13.81 o 
  -6   5   3     1771.76     1682.79     14.73 o 
  -5   5   3     3565.71     3548.64     23.99 o 
  -4   5   3      247.14      226.17      3.03 o 
  -3   5   3     7162.62     7412.59     56.33 o 
  -2   5   3      321.48      356.64      4.71 o 
  -1   5   3     4753.15     4690.32     42.35 o 
   0   5   3      567.33      592.02      5.85 o 
   1   5   3     5547.74     5220.33     45.39 o 
   2   5   3     2548.39     2514.03     19.93 o 
   3   5   3     1516.03     1460.09     13.59 o 
   4   5   3      445.63      404.19      7.09 o 
   5   5   3      316.22      350.36      7.37 o 
   6   5   3       54.47       72.47      6.28 o 
   7   5   3      124.85       86.98     10.24 o 
  -9   6   3      595.12      616.66     15.27 o 
  -8   6   3        0.05        9.75      4.06 o 
  -7   6   3      573.34      601.87      8.99 o 
  -6   6   3      110.24       97.11      2.98 o 
  -5   6   3      243.02      196.11      3.41 o 
  -4   6   3      697.03      792.35      7.80 o 
  -3   6   3      870.44      936.20      9.32 o 
  -2   6   3     5556.67     5777.25     49.66 o 
  -1   6   3     1412.47     1495.78     14.19 o 
   0   6   3     3522.59     3541.38     26.10 o 
   1   6   3       48.37       44.90      2.87 o 
   2   6   3     1474.44     1532.98     17.39 o 
   3   6   3      675.95      679.86      9.48 o 
   4   6   3      523.64      544.09      9.53 o 
   5   6   3      450.02      493.39      9.15 o 
   6   6   3      172.94      157.06      9.53 o 
   7   6   3      509.97      555.08     17.93 o 
  -9   7   3       21.07       26.86      6.28 o 
  -8   7   3     4035.61     4026.60     44.25 o 
  -7   7   3      500.31      503.30      8.39 o 
  -6   7   3     4125.42     4194.17     33.25 o 
  -5   7   3     3197.78     3081.24     21.88 o 
  -4   7   3     2669.09     2672.99     21.34 o 
  -3   7   3     7708.56     8216.10     61.25 o 
  -2   7   3      244.53      216.15      3.90 o 
  -1   7   3    12735.65    12731.60    112.92 o 
   0   7   3      149.88      175.80      3.95 o 
   1   7   3     8613.17     8388.28     72.57 o 
   2   7   3     1788.90     1854.91     19.71 o 
   3   7   3     1874.05     1886.81     21.39 o 
   4   7   3     2812.69     2857.35     31.30 o 
   5   7   3      800.32      784.66     14.24 o 
   6   7   3     1980.52     1998.32     41.11 o 
  -9   8   3     2539.36     2626.52     79.67 o 
  -8   8   3       34.14       13.65      6.55 o 
  -7   8   3     4313.92     4277.08     41.92 o 
  -6   8   3     1503.62     1469.78     14.46 o 
  -5   8   3     2526.54     2607.73     20.80 o 
  -4   8   3    10133.73    10134.92     77.99 o 
  -3   8   3      281.10      301.07      4.77 o 
  -2   8   3     8249.48     8692.76     75.66 o 
  -1   8   3       20.19       35.42      2.82 o 
   0   8   3     3872.34     3915.84     38.13 o 
   1   8   3     1874.55     1865.47     21.28 o 
   2   8   3     2273.99     2368.18     26.38 o 
   3   8   3     4264.06     4326.10     42.41 o 
   4   8   3      519.03      556.27     10.94 o 
   5   8   3     2813.85     3025.67     41.70 o 
   6   8   3      164.96      221.08     13.05 o 
  -8   9   3     3732.92     3643.20     76.91 o 
  -7   9   3      213.42      186.63     10.34 o 
  -6   9   3     5461.57     5426.89     49.12 o 
  -5   9   3     4152.16     4231.05     37.53 o 
  -4   9   3     3383.82     3529.25     31.95 o 
  -3   9   3    10158.13    10618.13     86.11 o 
  -2   9   3      563.35      585.46      8.83 o 
  -1   9   3     8884.51     8811.10     90.88 o 
   0   9   3       12.47       16.68      3.30 o 
   1   9   3    10217.59    10216.92     96.46 o 
   2   9   3     2041.33     2019.12     24.16 o 
   3   9   3     4346.88     4316.89     43.06 o 
   4   9   3     2298.62     2284.34     28.38 o 
   5   9   3     1134.05     1158.63     21.12 o 
  -7  10   3     2290.76     2132.96     48.09 o 
  -6  10   3       75.05       64.45      5.42 o 
  -5  10   3     2268.86     2185.93     24.97 o 
  -4  10   3      791.82      798.69     12.84 o 
  -3  10   3     2080.85     2151.97     22.64 o 
  -2  10   3     4246.97     4291.49     43.38 o 
  -1  10   3     1028.22     1022.80     15.27 o 
   0  10   3     8827.68     8421.75     95.21 o 
   1  10   3       21.16       26.16      4.17 o 
   2  10   3     4004.45     3991.45     40.51 o 
   3  10   3      355.48      326.20      8.72 o 
   4  10   3     2072.16     2126.30     30.98 o 
   5  10   3     1026.04      952.29     19.50 o 
  -7  11   3     1096.89      965.12     35.15 o 
  -6  11   3       53.34       36.88      9.64 o 
  -5  11   3      506.50      492.85     11.64 o 
  -4  11   3       47.07       87.25      5.74 o 
  -3  11   3        0.10       19.71      4.01 o 
  -2  11   3      262.70      293.33      7.26 o 
  -1  11   3       12.75       22.10      3.74 o 
   0  11   3     1011.25      977.42     14.62 o 
   1  11   3      125.11      114.33      6.34 o 
   2  11   3       33.19       28.76      5.25 o 
   3  11   3       63.70       46.52      7.31 o 
   4  11   3       46.17       46.96      7.42 o 
  -6  12   3       16.23       30.17      9.48 o 
  -5  12   3      168.42      157.50     16.84 o 
  -4  12   3      603.67      569.38     17.33 o 
  -3  12   3      129.01      105.88      6.82 o 
  -2  12   3      999.70     1055.57     18.47 o 
  -1  12   3       10.26       28.05      4.39 o 
   0  12   3      344.38      348.19      7.64 o 
   1  12   3      285.30      331.02     13.32 o 
   2  12   3      155.76      147.75      8.99 o 
   3  12   3      564.17      490.09     13.76 o 
  -4  13   3     1819.09     1762.73     36.61 o 
  -3  13   3     2057.52     2034.39     44.68 o 
  -2  13   3     1131.94     1044.47     25.62 o 
  -1  13   3     3710.45     3755.74     78.26 o 
   0  13   3      288.36      266.95     13.92 o 
   1  13   3     3084.67     2762.89     47.88 o 
   2  13   3      157.82      116.44     11.97 o 
  -1  14   3      982.15      956.29     35.53 o 
 -10   0   4     1323.69     1390.17     29.46 o 
  -9   0   4     5008.23     5021.51     62.66 o 
  -8   0   4      100.70      124.73      6.61 o 
  -7   0   4    14776.32    14290.42    158.90 o 
  -6   0   4     6720.15     6469.62     67.48 o 
  -5   0   4    23762.29    21847.24    277.68 o 
  -4   0   4    34013.14    29961.58    371.64 o 
  -3   0   4     4770.05     4613.47     57.68 o 
  -2   0   4    57387.32    47217.77    748.76 o 
  -1   0   4     5807.25     5536.78     64.18 o 
   0   0   4    26314.72    23262.26    251.52 o 
   1   0   4    15704.46    15604.38    175.10 o 
   2   0   4    14271.02    13421.97    142.49 o 
   3   0   4    19775.00    19306.67    194.22 o 
   4   0   4     5817.88     5736.95     55.73 o 
   5   0   4    14941.57    15100.59    178.24 o 
   6   0   4        4.51       -6.34      6.34 o 
   7   0   4     6586.44     6811.26    133.39 o 
 -10   1   4     5004.74     5193.79     66.62 o 
  -9   1   4     1702.56     1682.09     19.77 o 
  -8   1   4    13380.50    13178.36    105.07 o 
  -7   1   4       90.57      111.89      3.47 o 
  -6   1   4    19479.46    18378.32    140.33 o 
  -5   1   4     7671.38     7310.40     50.69 o 
  -4   1   4    14888.37    13534.19    103.01 o 
  -3   1   4     2668.96     2238.03     19.61 o 
  -2   1   4     9648.12     9276.11     66.72 o 
  -1   1   4    28051.87    26351.42    250.81 o 
   0   1   4     3976.44     4124.95     28.27 o 
   1   1   4    27836.08    26788.54    219.56 o 
   2   1   4     3841.62     3652.25     25.56 o 
   3   1   4     6893.87     6938.37     45.93 o 
   4   1   4     1982.89     1960.84     15.33 o 
   5   1   4     1852.44     1922.01     20.09 o 
   6   1   4     4378.64     4399.59     46.52 o 
   7   1   4        0.24        3.57      6.01 o 
 -10   2   4       78.05       82.81      6.88 o 
  -9   2   4     1563.50     1505.90     19.17 o 
  -8   2   4        3.99       24.16      3.52 o 
  -7   2   4     2711.63     2672.39     23.23 o 
  -6   2   4        2.81       15.22      1.73 o 
  -5   2   4     1512.93     1376.36     11.21 o 
  -4   2   4      299.30      428.40      4.22 o 
  -3   2   4      915.29      829.83      8.12 o 
  -2   2   4     1494.02     1446.49     12.73 o 
  -1   2   4      953.74      976.77      8.72 o 
   0   2   4    10312.07    10250.71     79.89 o 
   1   2   4      121.40      121.59      1.84 o 
   2   2   4     5069.15     5007.05     32.55 o 
   3   2   4       20.09       25.18      2.11 o 
   4   2   4     1201.98     1232.40     11.48 o 
   5   2   4      220.71      221.95      6.01 o 
   6   2   4      357.59      385.83      8.39 o 
   7   2   4      408.40      331.08     17.39 o 
 -10   3   4     1824.61     1787.16     27.03 o 
  -9   3   4      499.63      556.33      9.97 o 
  -8   3   4     3108.60     3190.10     31.68 o 
  -7   3   4        0.03        7.53      2.60 o 
  -6   3   4     3627.01     3619.80     28.00 o 
  -5   3   4     1311.45     1260.18     10.18 o 
  -4   3   4     5065.33     5189.40     40.73 o 
  -3   3   4     2080.90     2037.97     18.14 o 
  -2   3   4     1161.58     1066.73     11.54 o 
  -1   3   4     2529.32     2462.20     25.45 o 
   0   3   4      276.63      305.68      4.28 o 
   1   3   4     3486.30     3490.53     21.99 o 
   2   3   4      402.76      374.35      4.39 o 
   3   3   4      903.62      882.91      9.21 o 
   4   3   4       58.83       78.04      3.47 o 
   5   3   4       15.04       22.21      3.25 o 
   6   3   4        6.88       14.35      5.15 o 
   7   3   4        1.27        5.42      7.53 o 
 -10   4   4      364.32      338.39     11.27 o 
  -9   4   4     1816.34     1799.29     22.26 o 
  -8   4   4      164.00      153.38      5.42 o 
  -7   4   4     5656.03     5481.16     46.96 o 
  -6   4   4     1670.33     1660.69     14.84 o 
  -5   4   4     3652.08     3369.37     24.10 o 
  -4   4   4     2738.54     2769.45     23.40 o 
  -3   4   4      665.66      711.66      7.58 o 
  -2   4   4    12222.17    12191.25    111.62 o 
  -1   4   4       21.53       15.33      1.30 o 
   0   4   4    16817.57    16371.33    161.18 o 
   1   4   4     3550.73     3610.11     29.35 o 
   2   4   4     5304.35     5272.81     38.83 o 
   3   4   4     6060.07     6080.27     45.01 o 
   4   4   4     1183.65     1180.30     13.21 o 
   5   4   4     4464.67     4558.66     41.16 o 
   6   4   4        1.11       11.43      6.61 o 
   7   4   4     3018.21     2875.44     50.86 o 
 -10   5   4     1795.50     1865.63     30.60 o 
  -9   5   4      330.02      355.72      8.07 o 
  -8   5   4     4610.78     4533.04     42.52 o 
  -7   5   4        5.79       24.70      3.25 o 
  -6   5   4     9160.75     8938.65     68.73 o 
  -5   5   4     2271.72     2198.28     16.46 o 
  -4   5   4     7160.14     7316.03     66.56 o 
  -3   5   4     1601.86     1556.22     14.24 o 
  -2   5   4     1997.09     1971.78     19.39 o 
  -1   5   4    11836.62    11486.42    103.07 o 
   0   5   4      759.05      846.13      8.99 o 
   1   5   4    15523.09    15093.71    127.38 o 
   2   5   4      452.71      500.38      6.55 o 
   3   5   4     5531.13     5467.56     45.66 o 
   4   5   4     2077.51     2115.52     21.50 o 
   5   5   4     1207.69     1217.83     15.38 o 
   6   5   4     6191.38     6188.97     94.35 o 
 -10   6   4      438.27      513.27     14.68 o 
  -9   6   4     4660.38     4841.37     63.64 o 
  -8   6   4       22.76       35.26      4.28 o 
  -7   6   4     9257.84     9359.52     77.01 o 
  -6   6   4      234.57      212.58      3.95 o 
  -5   6   4    11160.38    11123.33     77.50 o 
  -4   6   4     1829.37     2000.71     18.47 o 
  -3   6   4     4908.03     5017.66     42.24 o 
  -2   6   4     8193.28     8237.17     71.76 o 
  -1   6   4      555.26      591.15      7.47 o 
   0   6   4    12838.83    12597.50    109.73 o 
   1   6   4       19.79       26.86      2.92 o 
   2   6   4    12015.78    12115.48    100.68 o 
   3   6   4      224.88      218.97      5.90 o 
   4   6   4     6731.25     6917.09     65.05 o 
   5   6   4     1173.46     1171.25     16.19 o 
   6   6   4     1278.44     1267.87     28.60 o 
  -9   7   4      246.06      278.38      9.64 o 
  -8   7   4     1465.14     1495.61     19.88 o 
  -7   7   4      481.20      460.84      7.42 o 
  -6   7   4     1522.01     1530.39     13.54 o 
  -5   7   4     2728.09     2778.27     20.42 o 
  -4   7   4      377.85      368.72      5.31 o 
  -3   7   4      756.04      874.89     10.62 o 
  -2   7   4     1378.31     1447.95     14.14 o 
  -1   7   4     4763.30     4768.36     43.92 o 
   0   7   4     1169.69     1210.90     13.16 o 
   1   7   4     3280.03     3136.97     29.14 o 
   2   7   4     3617.74     3644.45     34.66 o 
   3   7   4      850.88      842.88     12.94 o 
   4   7   4     1395.50     1437.56     18.47 o 
   5   7   4      818.55      882.26     17.22 o 
   6   7   4     1894.08     1943.68     41.76 o 
  -9   8   4      474.10      434.41     12.94 o 
  -8   8   4       23.93       28.65      5.58 o 
  -7   8   4      313.05      346.57      6.72 o 
  -6   8   4      287.06      279.19      5.15 o 
  -5   8   4      532.56      556.49      6.82 o 
  -4   8   4     1007.65     1035.75     11.10 o 
  -3   8   4      458.48      516.14      7.80 o 
  -2   8   4      630.70      737.81      9.15 o 
  -1   8   4       93.49      101.93      3.68 o 
   0   8   4      464.33      484.73      7.96 o 
   1   8   4      454.32      428.51      7.69 o 
   2   8   4      373.08      342.94      7.80 o 
   3   8   4      375.33      361.03      8.94 o 
   4   8   4       34.70       54.05      5.20 o 
   5   8   4      380.84      448.39     14.95 o 
  -8   9   4      102.25      101.12      8.72 o 
  -7   9   4      101.07      115.79      5.47 o 
  -6   9   4      108.54       99.71      4.17 o 
  -5   9   4      202.39      189.12      4.87 o 
  -4   9   4       91.46       91.37      4.01 o 
  -3   9   4        7.21       33.63      3.03 o 
  -2   9   4        6.15        7.58      3.03 o 
  -1   9   4       79.17      121.64      4.28 o 
   0   9   4      183.66      206.46      5.63 o 
   1   9   4      112.68       89.31      4.71 o 
   2   9   4      233.69      256.01      6.77 o 
   3   9   4       22.60       27.51      5.25 o 
   4   9   4      254.99      248.38     10.24 o 
   5   9   4       18.09       33.09      7.15 o 
  -8  10   4        4.18       24.70      8.94 o 
  -7  10   4     4280.10     4150.30     81.02 o 
  -6  10   4      570.93      584.98      9.91 o 
  -5  10   4     4275.98     4290.30     47.17 o 
  -4  10   4     1686.25     1862.33     21.50 o 
  -3  10   4     2182.43     2340.67     24.48 o 
  -2  10   4     3600.96     3612.49     38.51 o 
  -1  10   4      414.62      437.34      8.12 o 
   0  10   4     4303.55     4248.43     41.54 o 
   1  10   4       68.16       74.58      5.36 o 
   2  10   4     3206.22     3261.81     33.36 o 
   3  10   4      226.89      263.65      9.86 o 
   4  10   4     2370.38     2281.74     34.07 o 
  -7  11   4       21.09      -10.40     10.40 o 
  -6  11   4     6133.99     5550.05     93.86 o 
  -5  11   4     1858.15     1865.47     28.49 o 
  -4  11   4     3694.21     3883.67     45.66 o 
  -3  11   4     4224.70     4375.71     46.25 o 
  -2  11   4      499.38      544.09      9.32 o 
  -1  11   4     7178.58     6901.92     75.44 o 
   0  11   4      375.48      337.85      9.42 o 
   1  11   4     6680.13     6333.03     66.07 o 
   2  11   4     1057.36     1129.98     19.77 o 
   3  11   4     3420.99     3395.64     45.17 o 
  -6  12   4      877.93      781.25     20.20 o 
  -5  12   4     2517.23     2318.57     53.67 o 
  -4  12   4     2355.87     2362.49     41.38 o 
  -3  12   4     1036.90     1031.41     17.98 o 
  -2  12   4     5166.08     5078.37     56.76 o 
  -1  12   4       24.39       32.01      4.66 o 
   0  12   4     7428.96     7041.44    100.74 o 
   1  12   4     1400.55     1417.08     27.84 o 
   2  12   4     3762.43     3528.06     54.65 o 
  -4  13   4     1091.75     1106.64     27.73 o 
  -3  13   4      938.83      836.87     23.23 o 
  -2  13   4     1072.00     1054.05     30.33 o 
  -1  13   4     3488.60     3097.27     74.36 o 
   0  13   4       32.33       22.04      7.04 o 
   1  13   4     2482.76     2099.76     40.73 o 
 -11   1   5        6.78       24.64      6.82 o 
 -10   1   5     1605.37     1501.19     18.41 o 
  -9   1   5      111.14      129.50      5.04 o 
  -8   1   5     4027.30     3993.29     36.88 o 
  -7   1   5     2806.02     2742.91     22.91 o 
  -6   1   5     1223.30     1253.41     11.05 o 
  -5   1   5    10422.11     9814.08     82.05 o 
  -4   1   5     1613.62     1760.02     13.49 o 
  -3   1   5    18876.46    18542.70    180.84 o 
  -2   1   5     2529.87     2843.37     22.37 o 
  -1   1   5     5818.09     5356.27     37.53 o 
   0   1   5      877.15      751.79      6.72 o 
   1   1   5     1525.01     1495.94     10.99 o 
   2   1   5     5799.49     5586.93     40.84 o 
   3   1   5     1133.97     1154.90     10.56 o 
   4   1   5     5488.39     5528.38     40.89 o 
   5   1   5       34.25       33.90      3.90 o 
   6   1   5     1516.33     1637.46     28.81 o 
 -11   2   5     3198.37     3136.70     50.75 o 
 -10   2   5     1203.59     1208.03     19.93 o 
  -9   2   5     6493.00     6672.88     61.74 o 
  -8   2   5       17.34       45.76      3.57 o 
  -7   2   5    10985.71    10615.21     78.04 o 
  -6   2   5     1950.02     1866.82     16.41 o 
  -5   2   5     8880.04     8402.79     67.75 o 
  -4   2   5     7883.25     8081.52     61.58 o 
  -3   2   5     2647.31     2790.46     21.77 o 
  -2   2   5    27255.32    26004.09    275.73 o 
  -1   2   5      202.16      197.41      2.71 o 
   0   2   5    12090.38    11443.63     91.96 o 
   1   2   5      643.02      628.95      5.20 o 
   2   2   5     1383.65     1304.21     10.62 o 
   3   2   5     3779.62     3747.51     29.30 o 
   4   2   5      743.57      741.12      8.94 o 
   5   2   5     3008.32     3107.46     32.01 o 
   6   2   5       74.04       86.76      9.86 o 
 -11   3   5     1188.51     1208.52     25.18 o 
 -10   3   5     4431.42     4395.21     60.50 o 
  -9   3   5       33.86       45.60      4.50 o 
  -8   3   5    11466.16    11344.30     93.59 o 
  -7   3   5      787.65      743.23      8.56 o 
  -6   3   5     8344.04     8036.78     57.30 o 
  -5   3   5     1747.44     1645.47     13.54 o 
  -4   3   5    17074.30    17336.67    142.28 o 
  -3   3   5    23390.51    22265.73    203.91 o 
  -2   3   5     4537.14     4474.33     37.80 o 
  -1   3   5    17389.35    16382.00    197.68 o 
   0   3   5      753.09      775.51      8.29 o 
   1   3   5     5718.46     5390.06     42.57 o 
   2   3   5      871.49      813.96      8.61 o 
   3   3   5     8215.08     8139.52     58.76 o 
   4   3   5     5431.59     5412.43     44.95 o 
   5   3   5      995.52      985.54     15.38 o 
   6   3   5     4916.62     5149.49     76.53 o 
 -10   4   5      222.20      234.89     10.62 o 
  -9   4   5     2595.31     2676.35     31.63 o 
  -8   4   5      207.29      193.67      5.36 o 
  -7   4   5     9154.57     9057.15     67.75 o 
  -6   4   5     3542.72     3363.68     27.08 o 
  -5   4   5     8057.96     8278.50     63.37 o 
  -4   4   5     4946.60     5006.45     39.70 o 
  -3   4   5     4829.63     4913.13     43.71 o 
  -2   4   5    11572.86    10904.53     97.92 o 
  -1   4   5     2073.22     2212.52     22.48 o 
   0   4   5    17185.50    16915.64    162.75 o 
   1   4   5      184.26      176.29      3.57 o 
   2   4   5     9747.82     9605.67     70.30 o 
   3   4   5     4061.76     4101.55     34.28 o 
   4   4   5     4355.64     4451.32     38.24 o 
   5   4   5     5696.53     5808.66     60.06 o 
   6   4   5     1147.04     1137.40     24.91 o 
 -10   5   5      256.39      241.82      9.97 o 
  -9   5   5     1840.49     1735.00     20.85 o 
  -8   5   5     1560.84     1529.36     18.36 o 
  -7   5   5      840.73      778.76     10.02 o 
  -6   5   5     2124.40     2136.27     18.52 o 
  -5   5   5      982.50      998.70     10.51 o 
  -4   5   5     4711.35     5006.67     43.00 o 
  -3   5   5      133.78      184.20      3.30 o 
  -2   5   5     3082.95     3146.67     32.28 o 
  -1   5   5     1618.75     1605.83     17.06 o 
   0   5   5     1545.13     1586.39     15.22 o 
   1   5   5     1121.87     1114.17     12.35 o 
   2   5   5      274.80      267.76      5.85 o 
   3   5   5     1508.13     1521.77     15.16 o 
   4   5   5      357.86      374.89      8.07 o 
   5   5   5      214.15      242.74      8.83 o 
   6   5   5      160.63      213.88     11.27 o 
 -10   6   5       73.51       94.02      7.53 o 
  -9   6   5      333.62      327.18      8.07 o 
  -8   6   5       62.38       64.18      3.85 o 
  -7   6   5      741.99      759.64      8.99 o 
  -6   6   5      179.32      176.13      3.57 o 
  -5   6   5      252.78      320.57      4.93 o 
  -4   6   5        7.04       13.21      1.73 o 
  -3   6   5      221.99      230.94      3.57 o 
  -2   6   5      154.99      193.30      3.85 o 
  -1   6   5        0.79        1.62      2.11 o 
   0   6   5      811.78      768.52      9.15 o 
   1   6   5      191.65      185.17      4.60 o 
   2   6   5      298.74      304.70      6.39 o 
   3   6   5       63.45       91.04      5.04 o 
   4   6   5       11.15        6.72      3.90 o 
   5   6   5      110.79      123.81      6.55 o 
 -10   7   5     1212.84     1160.37     27.57 o 
  -9   7   5     1510.36     1569.27     27.62 o 
  -8   7   5     4838.60     4752.77     43.54 o 
  -7   7   5      695.69      761.97      8.72 o 
  -6   7   5     4652.85     4664.97     35.69 o 
  -5   7   5       78.31       81.62      2.87 o 
  -4   7   5     4901.38     5156.42     44.79 o 
  -3   7   5     2554.72     2734.51     26.00 o 
  -2   7   5     5112.14     5105.94     51.34 o 
  -1   7   5     4351.04     4468.75     40.67 o 
   0   7   5      711.18      702.23      9.04 o 
   1   7   5     4684.73     4622.57     41.97 o 
   2   7   5      104.21      103.28      4.98 o 
   3   7   5     3088.33     3075.28     34.17 o 
   4   7   5      905.00      974.00     16.57 o 
   5   7   5      489.30      423.58     13.05 o 
  -9   8   5     2746.01     2711.17     39.16 o 
  -8   8   5       12.36       12.67      4.28 o 
  -7   8   5     6080.46     6112.06     54.43 o 
  -6   8   5     1586.76     1618.23     15.92 o 
  -5   8   5     9486.18     9908.59     81.19 o 
  -4   8   5     8869.17     9457.01     78.80 o 
  -3   8   5     7475.88     7884.70     66.67 o 
  -2   8   5    21227.16    21174.90    198.55 o 
  -1   8   5      914.12     1012.73     12.84 o 
   0   8   5    14386.88    14589.81    135.24 o 
   1   8   5      668.00      620.23     10.67 o 
   2   8   5     7525.21     7821.55     73.33 o 
   3   8   5     5641.50     5631.78     59.09 o 
   4   8   5     5363.74     5516.36     68.67 o 
   5   8   5     7745.38     7683.61     98.62 o 
  -9   9   5      777.89      698.50     24.53 o 
  -8   9   5     5935.44     5891.36     76.31 o 
  -7   9   5       17.52       28.98      3.90 o 
  -6   9   5     5721.45     5932.14     50.69 o 
  -5   9   5      905.44      980.67     12.84 o 
  -4   9   5     7408.42     8105.62     67.59 o 
  -3   9   5     7053.90     7503.26     67.16 o 
  -2   9   5     3284.55     3342.62     31.68 o 
  -1   9   5     8131.92     7877.99     71.76 o 
   0   9   5       41.60       39.54      4.12 o 
   1   9   5     3740.35     3704.78     35.85 o 
   2   9   5      811.49      810.44     13.32 o 
   3   9   5     3266.49     3358.97     44.95 o 
   4   9   5     3531.24     3589.64     47.17 o 
  -8  10   5        0.57       -4.71      8.39 o 
  -7  10   5     2575.34     2664.32     42.03 o 
  -6  10   5      568.79      590.45     10.40 o 
  -5  10   5      889.60      943.84     14.03 o 
  -4  10   5     1024.94     1122.51     14.08 o 
  -3  10   5      347.28      389.03      7.20 o 
  -2  10   5     1170.06     1262.02     16.03 o 
  -1  10   5       36.93       33.15      4.12 o 
   0  10   5     1525.65     1487.65     18.14 o 
   1  10   5      289.93      284.77      7.53 o 
   2  10   5      829.39      759.48     13.81 o 
   3  10   5      467.91      430.57     12.46 o 
  -7  11   5     2303.07     2041.60     74.74 o 
  -6  11   5       19.29       21.77      5.36 o 
  -5  11   5      570.48      573.60     12.40 o 
  -4  11   5       58.77       64.07      5.25 o 
  -3  11   5      483.09      509.75      9.10 o 
  -2  11   5     1182.34     1119.69     15.49 o 
  -1  11   5      281.33      288.67      7.64 o 
   0  11   5      908.92      933.60     13.76 o 
   1  11   5        5.61       15.60      6.72 o 
   2  11   5       76.34       38.24      7.26 o 
   3  11   5        8.19       -8.94      8.94 o 
  -6  12   5      317.89      316.62     14.24 o 
  -5  12   5      616.56      538.72     17.17 o 
  -4  12   5      960.72      985.65     19.17 o 
  -3  12   5      187.43      176.29      9.80 o 
  -2  12   5     2111.15     2007.96     31.36 o 
  -1  12   5       27.59       51.67      6.23 o 
   0  12   5     2154.85     2158.58     36.67 o 
   1  12   5       62.14       59.20      8.12 o 
   2  12   5     1170.47     1077.29     31.09 o 
  -4  13   5      884.22      837.04     22.10 o 
  -3  13   5     2773.24     2709.98     55.68 o 
  -2  13   5      122.74      108.32     10.56 o 
  -1  13   5     2906.94     2555.46     45.17 o 
   0  13   5      174.63      150.13     10.51 o 
 -11   0   6     3408.11     3441.78     69.11 o 
 -10   0   6      587.23      491.55     16.25 o 
  -9   0   6     7398.76     7619.00    103.55 o 
  -8   0   6      336.70      332.92      8.23 o 
  -7   0   6     4726.85     4589.37     53.24 o 
  -6   0   6     3028.79     2821.87     31.95 o 
  -5   0   6    17962.58    16969.36    174.18 o 
  -4   0   6    11320.20    10562.40     96.62 o 
  -3   0   6    25468.62    24194.08    356.75 o 
  -2   0   6    29955.09    27804.84    371.21 o 
  -1   0   6     1513.74     1340.34     15.60 o 
   0   0   6    25075.66    23246.02    313.96 o 
   1   0   6      168.00      126.57      3.47 o 
   2   0   6    14519.49    14228.30    130.31 o 
   3   0   6     1040.07     1114.71     13.97 o 
   4   0   6     5889.86     6063.59     66.40 o 
   5   0   6     4013.01     4196.55     71.17 o 
   6   0   6     2067.81     1967.72     56.54 o 
 -11   1   6     1902.57     1967.29     31.25 o 
 -10   1   6     2015.10     1938.69     25.94 o 
  -9   1   6      751.72      708.62     11.48 o 
  -8   1   6     2671.72     2760.13     27.13 o 
  -7   1   6      522.93      512.29      6.61 o 
  -6   1   6     5378.79     5143.37     41.92 o 
  -5   1   6     1945.20     1883.02     13.86 o 
  -4   1   6     4231.10     3994.10     30.17 o 
  -3   1   6    11294.65    11250.28     93.86 o 
  -2   1   6     1563.54     1500.16     11.97 o 
  -1   1   6     5190.68     4940.97     34.77 o 
   0   1   6     1046.95     1099.87      9.37 o 
   1   1   6     8797.37     8819.12     59.74 o 
   2   1   6     1366.28     1276.00     11.10 o 
   3   1   6     3044.81     3230.94     26.10 o 
   4   1   6     1664.48     1743.34     17.01 o 
   5   1   6      200.09      153.98      7.26 o 
   6   1   6     1479.00     1595.27     38.83 o 
 -11   2   6      435.94      448.82     14.79 o 
 -10   2   6      837.35      798.80     13.43 o 
  -9   2   6     1432.71     1376.57     17.33 o 
  -8   2   6        0.06       10.34      2.82 o 
  -7   2   6     2140.39     2115.85     19.06 o 
  -6   2   6     1775.54     1728.34     17.39 o 
  -5   2   6     2527.89     2570.14     19.88 o 
  -4   2   6     4788.81     4918.12     35.64 o 
  -3   2   6       14.72       20.53      1.08 o 
  -2   2   6     3284.58     3093.10     24.05 o 
  -1   2   6     1362.42     1341.48     11.70 o 
   0   2   6     2789.95     2572.41     19.71 o 
   1   2   6      423.68      434.41      4.66 o 
   2   2   6     2717.10     2651.97     21.50 o 
   3   2   6      922.25      923.58      9.91 o 
   4   2   6      105.04       84.16      3.90 o 
   5   2   6      970.36      943.35     21.83 o 
   6   2   6      196.24      224.55     14.03 o 
 -11   3   6       28.81       17.76      7.74 o 
 -10   3   6      596.96      628.95     12.13 o 
  -9   3   6      522.61      568.62     10.89 o 
  -8   3   6      773.38      758.23     10.24 o 
  -7   3   6     1896.75     1907.82     18.52 o 
  -6   3   6     1661.73     1624.57     15.87 o 
  -5   3   6     2179.73     2359.24     19.93 o 
  -4   3   6     1221.43     1360.32     13.27 o 
  -3   3   6      865.97      965.88      8.88 o 
  -2   3   6       87.96       89.63      2.11 o 
  -1   3   6      841.68      879.17      8.50 o 
   0   3   6      813.94      840.61      9.32 o 
   1   3   6      514.43      485.00      6.01 o 
   2   3   6      228.12      231.26      4.50 o 
   3   3   6       23.69       23.13      3.25 o 
   4   3   6       28.83       39.05      3.57 o 
   5   3   6       21.02       13.32      6.12 o 
   6   3   6        1.62       47.99     13.16 o 
 -11   4   6     1093.08     1000.98     22.75 o 
 -10   4   6      174.91      193.57     10.78 o 
  -9   4   6     2011.34     1994.69     24.37 o 
  -8   4   6      159.53      174.01      4.66 o 
  -7   4   6     3559.07     3571.17     29.41 o 
  -6   4   6     3495.84     3534.02     28.76 o 
  -5   4   6     7621.33     8139.85     65.59 o 
  -4   4   6     4849.78     5147.21     43.92 o 
  -3   4   6     2603.69     2639.41     26.43 o 
  -2   4   6     3152.92     3222.27     32.55 o 
  -1   4   6        5.55       10.67      1.90 o 
   0   4   6     7515.71     7112.44     56.22 o 
   1   4   6       14.42       18.74      2.44 o 
   2   4   6     6947.06     6843.38     55.35 o 
   3   4   6      397.73      454.67      7.31 o 
   4   4   6     1742.57     1778.81     19.23 o 
   5   4   6     1013.83      985.27     18.74 o 
 -10   5   6     5328.85     5390.66     75.23 o 
  -9   5   6       45.26       41.16      4.98 o 
  -8   5   6     8554.11     8695.69     71.49 o 
  -7   5   6      851.81      821.49      9.80 o 
  -6   5   6    12989.35    13286.03    119.48 o 
  -5   5   6     5991.87     6308.99     52.21 o 
  -4   5   6    11326.63    11694.66     95.86 o 
  -3   5   6    16425.50    15903.40    137.73 o 
  -2   5   6     1403.80     1349.00     15.65 o 
  -1   5   6    12161.73    11976.83    105.67 o 
   0   5   6      346.84      348.03      5.58 o 
   1   5   6    11509.95    11297.51     93.80 o 
   2   5   6     3114.46     3156.31     29.52 o 
   3   5   6     4645.73     4799.07     41.16 o 
   4   5   6     1878.73     1877.93     20.20 o 
   5   5   6      492.91      434.90     13.81 o 
 -10   6   6     2978.46     2991.88     47.50 o 
  -9   6   6     5924.57     5918.23     55.03 o 
  -8   6   6       78.61       78.31      4.71 o 
  -7   6   6     4793.59     4858.54     39.92 o 
  -6   6   6     1950.42     1963.82     19.01 o 
  -5   6   6     6558.98     7058.01     67.86 o 
  -4   6   6    10070.00    10447.96     93.86 o 
  -3   6   6     2511.04     2709.11     25.56 o 
  -2   6   6    18397.93    17930.31    163.72 o 
  -1   6   6      954.30      945.30     10.72 o 
   0   6   6    13028.16    12951.22    118.01 o 
   1   6   6     2251.27     2255.42     21.88 o 
   2   6   6     5752.67     5830.32     52.43 o 
   3   6   6     3947.06     4008.99     37.97 o 
   4   6   6      390.87      405.17     11.48 o 
   5   6   6     4684.32     4480.02     74.85 o 
 -10   7   6     3584.84     3570.79     51.18 o 
  -9   7   6      100.02      135.45      7.69 o 
  -8   7   6     4960.97     4932.69     44.68 o 
  -7   7   6      158.91      169.90      4.39 o 
  -6   7   6     8525.55     8818.52     75.44 o 
  -5   7   6     6380.97     6621.22     64.88 o 
  -4   7   6     5292.50     5521.99     48.20 o 
  -3   7   6    12688.39    12448.18    111.84 o 
  -2   7   6     1241.75     1328.15     15.16 o 
  -1   7   6     8848.53     8965.56     74.74 o 
   0   7   6      513.38      491.55      7.80 o 
   1   7   6    10287.30    10238.91     87.14 o 
   2   7   6     1371.72     1458.46     18.20 o 
   3   7   6     3047.73     3073.23     35.42 o 
   4   7   6     3072.15     3068.46     42.14 o 
  -9   8   6      216.79      252.11      9.91 o 
  -8   8   6       11.04       11.16      4.60 o 
  -7   8   6      111.48      108.86      4.55 o 
  -6   8   6       89.07       88.98      4.12 o 
  -5   8   6      142.71      172.66      4.77 o 
  -4   8   6      139.73      162.91      4.22 o 
  -3   8   6      594.28      646.61      9.59 o 
  -2   8   6      748.73      758.07     10.40 o 
  -1   8   6      431.12      433.76      7.53 o 
   0   8   6       97.05      102.42      4.71 o 
   1   8   6       82.85       79.40      4.98 o 
   2   8   6      292.07      300.21      8.29 o 
   3   8   6       46.58       51.40      6.77 o 
   4   8   6      233.42      197.09      9.42 o 
  -9   9   6       10.76        7.20      6.66 o 
  -8   9   6     3411.84     3452.78     51.45 o 
  -7   9   6      349.73      381.77      8.18 o 
  -6   9   6     3332.42     3480.13     36.12 o 
  -5   9   6     1825.61     2035.26     21.93 o 
  -4   9   6     1853.39     1996.59     21.99 o 
  -3   9   6     4020.00     4065.65     41.05 o 
  -2   9   6      823.29      797.17     10.94 o 
  -1   9   6     3030.66     3000.54     29.68 o 
   0   9   6        1.44       17.49      3.57 o 
   1   9   6     1815.27     1816.67     22.58 o 
   2   9   6      765.79      738.95     12.89 o 
   3   9   6     1313.15     1422.01     25.45 o 
  -8  10   6      273.36      303.18     11.75 o 
  -7  10   6     1930.03     1877.82     36.40 o 
  -6  10   6      399.98      442.21     11.48 o 
  -5  10   6     2483.86     2632.91     29.52 o 
  -4  10   6     2786.87     2962.96     33.52 o 
  -3  10   6      974.08     1066.62     14.95 o 
  -2  10   6     4747.24     4755.91     43.65 o 
  -1  10   6       11.45        6.39      3.90 o 
   0  10   6     5258.15     5289.65     51.72 o 
   1  10   6      860.58      820.30     14.62 o 
   2  10   6     2132.65     2254.82     32.33 o 
   3  10   6     2153.79     2072.63     31.79 o 
  -7  11   6       87.31       71.27      6.55 o 
  -6  11   6     3447.13     3213.17     50.04 o 
  -5  11   6     1216.53     1132.85     19.12 o 
  -4  11   6     3816.81     3926.78     41.76 o 
  -3  11   6     4747.68     4692.98     48.80 o 
  -2  11   6      868.10      890.11     14.95 o 
  -1  11   6     5602.29     5475.63     56.65 o 
   0  11   6        5.19       24.97      5.85 o 
   1  11   6     4730.27     4582.33     62.07 o 
   2  11   6      596.95      567.81     15.00 o 
  -6  12   6      804.11      813.91     24.53 o 
  -5  12   6     3026.07     2873.87     53.18 o 
  -4  12   6     2206.90     2156.36     35.91 o 
  -3  12   6     1651.86     1568.40     25.08 o 
  -2  12   6     2688.07     2587.20     42.68 o 
  -1  12   6      261.86      248.75     10.13 o 
   0  12   6     2818.59     2617.31     39.32 o 
   1  12   6        4.36       11.64      6.93 o 
  -4  13   6       63.04       58.06      7.42 o 
  -3  13   6      158.94      126.03     12.13 o 
  -2  13   6       21.39        6.44      6.07 o 
  -1  13   6      102.18       81.08      7.53 o 
 -11   1   7      813.30      806.81     17.28 o 
 -10   1   7     2114.09     2231.05     28.98 o 
  -9   1   7      953.94      939.18     13.65 o 
  -8   1   7     7891.31     7481.48     63.69 o 
  -7   1   7     1538.07     1513.11     14.95 o 
  -6   1   7    15734.78    14613.80    113.36 o 
  -5   1   7      166.35      239.17      3.47 o 
  -4   1   7     6024.88     5794.36     42.62 o 
  -3   1   7     2247.68     2047.39     15.76 o 
  -2   1   7     4499.17     4358.21     31.90 o 
  -1   1   7     6681.31     6569.17     46.63 o 
   0   1   7     3686.57     3708.63     27.89 o 
   1   1   7     4709.88     4755.96     37.80 o 
   2   1   7       51.06       51.40      3.14 o 
   3   1   7     3203.56     3280.82     26.70 o 
   4   1   7      905.41      937.18     13.97 o 
   5   1   7     1500.38     1514.73     38.24 o 
 -11   2   7     1321.65     1295.33     24.21 o 
 -10   2   7      581.50      574.36     11.92 o 
  -9   2   7     4240.15     4148.13     41.27 o 
  -8   2   7      522.73      543.60      7.53 o 
  -7   2   7     6132.48     5979.80     51.29 o 
  -6   2   7      285.15      306.33      4.98 o 
  -5   2   7     5363.31     5215.61     35.42 o 
  -4   2   7    11068.16    11325.78     86.28 o 
  -3   2   7      891.81      856.15      8.12 o 
  -2   2   7    16517.06    15639.86    178.62 o 
  -1   2   7      318.49      283.80      3.85 o 
   0   2   7    24560.01    23600.81    256.77 o 
   1   2   7     1271.79     1331.35     13.59 o 
   2   2   7    11681.59    11506.29     87.09 o 
   3   2   7     4811.93     4882.48     40.46 o 
   4   2   7     1886.39     1868.12     19.98 o 
   5   2   7     5483.88     5502.77     97.27 o 
 -11   3   7     2363.42     2186.36     37.48 o 
 -10   3   7     5139.65     5124.63     57.57 o 
  -9   3   7      623.92      660.37     10.56 o 
  -8   3   7    14268.34    13960.10    117.63 o 
  -7   3   7      260.67      291.05      5.20 o 
  -6   3   7    18956.83    18247.85    149.10 o 
  -5   3   7     2240.24     2279.95     19.01 o 
  -4   3   7     6369.63     6176.30     53.51 o 
  -3   3   7     8305.79     7952.89     62.07 o 
  -2   3   7     3480.95     3610.81     27.35 o 
  -1   3   7    22957.35    22473.10    238.30 o 
   0   3   7       79.58       62.66      2.76 o 
   1   3   7    10043.36    10345.44     81.24 o 
   2   3   7     3167.41     3230.45     28.81 o 
   3   3   7     3198.31     3323.01     28.43 o 
   4   3   7     2475.54     2462.90     24.81 o 
   5   3   7     1629.63     1767.12     40.78 o 
 -11   4   7     3833.12     3638.49     63.42 o 
 -10   4   7       74.59       95.16      6.55 o 
  -9   4   7     5785.24     5712.74     53.18 o 
  -8   4   7       10.09       25.94      3.47 o 
  -7   4   7    10922.58    10747.63     89.80 o 
  -6   4   7     1540.23     1636.86     18.31 o 
  -5   4   7    11638.89    11963.46     98.79 o 
  -4   4   7     8964.74     9188.16     73.33 o 
  -3   4   7      543.90      597.87      6.99 o 
  -2   4   7     3799.88     3702.83     33.04 o 
  -1   4   7       17.08       15.16      2.27 o 
   0   4   7     5061.86     4966.91     43.06 o 
   1   4   7      823.95      765.87      9.80 o 
   2   4   7     3702.52     3721.46     33.04 o 
   3   4   7     1379.77     1285.96     15.22 o 
   4   4   7      630.62      652.95     13.32 o 
   5   4   7      451.70      500.16     14.68 o 
 -11   5   7       76.57       75.07      9.37 o 
 -10   5   7      109.46      133.50      8.99 o 
  -9   5   7      166.31      221.51      6.34 o 
  -8   5   7       39.45       45.11      3.52 o 
  -7   5   7      617.03      625.38      8.07 o 
  -6   5   7      105.89      129.87      4.66 o 
  -5   5   7     2179.66     2383.94     23.51 o 
  -4   5   7     1560.77     1573.33     17.60 o 
  -3   5   7     1534.35     1575.61     16.90 o 
  -2   5   7     1876.96     1881.88     18.96 o 
  -1   5   7     1192.66     1246.26     13.27 o 
   0   5   7     1611.15     1618.77     16.36 o 
   1   5   7      236.43      209.00      5.42 o 
   2   5   7      815.04      770.04     10.72 o 
   3   5   7        2.12       24.21      4.01 o 
   4   5   7      522.69      545.66     12.35 o 
 -10   6   7       75.88      110.65      7.31 o 
  -9   6   7      145.55      158.52      5.80 o 
  -8   6   7       25.97       28.27      3.36 o 
  -7   6   7      290.48      321.17      5.74 o 
  -6   6   7      421.04      470.81      8.88 o 
  -5   6   7      637.53      704.99      8.99 o 
  -4   6   7     1452.29     1556.71     17.01 o 
  -3   6   7      206.08      228.66      5.52 o 
  -2   6   7      736.07      785.64     10.07 o 
  -1   6   7      490.15      479.91      7.53 o 
   0   6   7      483.53      513.00      7.58 o 
   1   6   7      528.38      508.45      8.39 o 
   2   6   7      598.68      612.22     10.07 o 
   3   6   7      211.73      187.93      6.55 o 
   4   6   7      138.22      160.42      8.18 o 
 -10   7   7     1326.99     1335.79     28.00 o 
  -9   7   7       19.03       45.66      5.85 o 
  -8   7   7     2260.08     2321.38     24.75 o 
  -7   7   7      430.99      458.95      7.09 o 
  -6   7   7     2720.18     2724.01     30.60 o 
  -5   7   7     2221.51     2465.61     24.97 o 
  -4   7   7       47.79       75.55      3.41 o 
  -3   7   7     5409.08     5480.02     55.13 o 
  -2   7   7      223.11      267.71      5.85 o 
  -1   7   7     5247.90     5163.40     45.17 o 
   0   7   7      310.37      337.58      6.82 o 
   1   7   7     1753.49     1811.09     20.53 o 
   2   7   7     1605.90     1669.52     21.66 o 
   3   7   7      372.79      417.95     10.29 o 
   4   7   7     1660.25     1695.95     27.24 o 
  -9   8   7     8441.25     8303.08    111.19 o 
  -8   8   7       95.41      126.79      5.36 o 
  -7   8   7     8506.44     8805.41     85.08 o 
  -6   8   7      813.63      936.26     14.41 o 
  -5   8   7     4862.74     5426.89     53.46 o 
  -4   8   7     3506.01     3825.50     36.02 o 
  -3   8   7     1579.20     1723.08     18.63 o 
  -2   8   7     5679.00     5942.11     56.00 o 
  -1   8   7      383.55      387.29      8.02 o 
   0   8   7     7110.27     7119.21     64.29 o 
   1   8   7      236.65      227.14      7.26 o 
   2   8   7     2603.30     2683.33     33.15 o 
   3   8   7      784.75      769.99     16.25 o 
  -9   9   7       56.01       28.54      7.20 o 
  -8   9   7     4275.98     4029.36     52.81 o 
  -7   9   7       86.06       62.12      4.71 o 
  -6   9   7     4192.13     4742.96     49.77 o 
  -5   9   7     1648.60     1745.56     22.91 o 
  -4   9   7      847.97      942.54     12.19 o 
  -3   9   7     4191.73     4388.71     41.49 o 
  -2   9   7      195.95      186.96      5.80 o 
  -1   9   7     7631.85     7365.37     69.11 o 
   0   9   7       79.83       60.28      5.31 o 
   1   9   7     4473.57     4550.26     51.56 o 
   2   9   7     1126.31     1218.91     23.29 o 
   3   9   7     1459.55     1353.93     25.24 o 
  -8  10   7      145.79      104.47      7.64 o 
  -7  10   7     2179.33     2169.90     38.40 o 
  -6  10   7       37.94       34.88      4.82 o 
  -5  10   7     2791.40     3008.61     33.52 o 
  -4  10   7     2051.77     2162.86     25.67 o 
  -3  10   7      239.96      257.69      6.23 o 
  -2  10   7     2569.20     2588.82     26.59 o 
  -1  10   7      103.28      123.97      5.31 o 
   0  10   7     3181.78     3246.81     36.88 o 
   1  10   7      118.60      149.37      7.74 o 
   2  10   7     2564.82     2627.60     40.02 o 
  -7  11   7       76.26       70.84      7.42 o 
  -6  11   7     1327.52     1314.02     31.90 o 
  -5  11   7        2.28        4.50      6.93 o 
  -4  11   7     2070.15     2203.32     28.38 o 
  -3  11   7       11.77       17.82      4.60 o 
  -2  11   7     1433.77     1395.74     17.01 o 
  -1  11   7      194.16      208.78      7.85 o 
   0  11   7       39.29       22.42      6.34 o 
   1  11   7      688.61      708.68     16.19 o 
  -6  12   7      132.01       95.05      9.10 o 
  -5  12   7      714.27      705.75     24.97 o 
  -4  12   7      563.62      569.49     14.51 o 
  -3  12   7      444.75      404.25     12.13 o 
  -2  12   7      746.04      716.91     15.60 o 
  -1  12   7       27.73       31.79      5.69 o 
   0  12   7      547.99      521.61     13.92 o 
 -11   0   8     3699.59     3607.73     71.54 o 
 -10   0   8     1644.52     1701.15     34.12 o 
  -9   0   8    15231.86    14445.96    199.36 o 
  -8   0   8       81.65       75.93      5.36 o 
  -7   0   8    25158.21    23617.39    319.87 o 
  -6   0   8     5518.60     5358.97     67.05 o 
  -5   0   8     6636.06     6500.28     66.83 o 
  -4   0   8     5391.78     5172.34     54.21 o 
  -3   0   8     6438.16     5934.47     62.93 o 
  -2   0   8     7951.96     6775.41     74.69 o 
  -1   0   8       80.84       88.50      3.41 o 
   0   0   8    10644.86    10154.42    112.16 o 
   1   0   8     5390.43     5482.40     68.19 o 
   2   0   8     3447.67     3365.63     63.15 o 
   3   0   8     2802.59     2872.62     56.49 o 
   4   0   8      683.52      608.37     19.93 o 
 -11   1   8     1095.24     1143.04     23.13 o 
 -10   1   8     5032.84     5139.25     54.70 o 
  -9   1   8       46.06       55.73      4.17 o 
  -8   1   8     8434.24     8317.44     69.54 o 
  -7   1   8     2870.02     2824.96     26.00 o 
  -6   1   8    11810.87    11323.18     92.56 o 
  -5   1   8     9435.35     8908.15     65.15 o 
  -4   1   8     9537.15     9711.18     73.12 o 
  -3   1   8    13568.17    13221.31    123.27 o 
  -2   1   8      710.80      655.22      6.77 o 
  -1   1   8    13955.37    13564.84    120.07 o 
   0   1   8      599.93      622.56      7.37 o 
   1   1   8     7129.11     7195.85     69.00 o 
   2   1   8     2073.75     2137.08     24.10 o 
   3   1   8     2908.66     2900.78     33.80 o 
   4   1   8     3824.29     3854.04     60.17 o 
 -11   2   8      258.99      285.31     10.24 o 
 -10   2   8       57.73       49.66      5.52 o 
  -9   2   8      298.34      288.45      6.77 o 
  -8   2   8       17.93       22.42      3.20 o 
  -7   2   8     1168.12     1160.64     12.67 o 
  -6   2   8     1252.28     1207.92     11.16 o 
  -5   2   8     2211.51     2182.79     17.22 o 
  -4   2   8     3105.41     3017.01     21.99 o 
  -3   2   8     3925.67     3897.86     30.82 o 
  -2   2   8     3385.46     3320.03     26.59 o 
  -1   2   8      215.30      201.96      3.47 o 
   0   2   8     1894.38     1836.82     17.87 o 
   1   2   8      508.81      531.30      7.96 o 
   2   2   8     1317.44     1368.01     15.16 o 
   3   2   8      332.14      348.68      8.07 o 
   4   2   8     1361.38     1481.48     30.00 o 
 -11   3   8        6.91       16.41      6.50 o 
 -10   3   8      545.26      489.60     10.99 o 
  -9   3   8      495.94      514.95      8.45 o 
  -8   3   8      511.13      558.66      8.61 o 
  -7   3   8     2284.24     2186.64     21.83 o 
  -6   3   8      439.98      479.37      7.42 o 
  -5   3   8     4277.03     4407.61     35.47 o 
  -4   3   8        2.70       13.11      1.84 o 
  -3   3   8     5232.69     5118.02     38.51 o 
  -2   3   8      799.98      740.47      8.12 o 
  -1   3   8     4043.72     4111.68     32.82 o 
   0   3   8      606.90      644.61      8.12 o 
   1   3   8      871.65      872.62     10.72 o 
   2   3   8      438.88      474.38      8.18 o 
   3   3   8       72.00       76.15      4.77 o 
   4   3   8      629.75      653.76     18.20 o 
 -11   4   8     1526.38     1453.86     28.11 o 
 -10   4   8      642.09      638.32     12.67 o 
  -9   4   8     3555.10     3462.20     35.80 o 
  -8   4   8      235.91      253.09      5.36 o 
  -7   4   8     5818.09     5704.73     52.37 o 
  -6   4   8      770.89      732.72     11.54 o 
  -5   4   8     5416.98     5753.74     48.26 o 
  -4   4   8     4540.71     4828.43     41.92 o 
  -3   4   8     4015.33     4057.68     35.80 o 
  -2   4   8     3552.19     3527.84     30.44 o 
  -1   4   8        2.83       16.95      2.65 o 
   0   4   8     1822.58     1834.27     18.25 o 
   1   4   8     2030.06     2049.45     20.31 o 
   2   4   8     1597.46     1632.64     17.55 o 
   3   4   8     1314.24     1310.61     16.57 o 
   4   4   8      546.60      550.91     12.89 o 
 -11   5   8     2104.21     2081.62     37.97 o 
 -10   5   8     2931.81     3098.79     43.71 o 
  -9   5   8     1489.00     1467.56     20.26 o 
  -8   5   8     6112.27     6020.37     53.56 o 
  -7   5   8      350.68      367.20      6.99 o 
  -6   5   8    10058.44    10498.82    112.65 o 
  -5   5   8     2599.18     2599.60     25.83 o 
  -4   5   8    11595.43    11824.37     98.95 o 
  -3   5   8     3007.30     3014.84     27.46 o 
  -2   5   8     4177.23     4047.39     36.56 o 
  -1   5   8     6256.64     6139.25     54.00 o 
   0   5   8        5.87       10.40      3.03 o 
   1   5   8     5272.05     5385.68     46.41 o 
   2   5   8     1487.23     1532.93     16.79 o 
   3   5   8     2690.18     2657.82     33.20 o 
   4   5   8     2279.74     2242.91     31.14 o 
 -10   6   8      122.71      134.37      8.61 o 
  -9   6   8     2715.87     2682.84     32.39 o 
  -8   6   8       58.98       65.37      4.28 o 
  -7   6   8     5620.22     5801.19     57.35 o 
  -6   6   8     4796.49     5200.23     62.45 o 
  -5   6   8     3146.11     3376.30     34.39 o 
  -4   6   8     6475.88     6678.41     60.39 o 
  -3   6   8     5495.29     5522.16     51.51 o 
  -2   6   8     8900.15     9392.39     85.57 o 
  -1   6   8     1001.50      990.31     12.19 o 
   0   6   8    10011.31    10007.27     94.24 o 
   1   6   8     1044.80      999.62     13.38 o 
   2   6   8     5610.13     5855.29     52.05 o 
   3   6   8     1180.61     1117.58     18.85 o 
 -10   7   8     1445.88     1439.61     25.62 o 
  -9   7   8      222.39      225.95      8.99 o 
  -8   7   8     2841.34     2889.63     33.25 o 
  -7   7   8      131.37      124.03      5.15 o 
  -6   7   8     3718.29     4060.72     49.29 o 
  -5   7   8       10.06       24.64      2.98 o 
  -4   7   8     3289.67     3348.19     35.20 o 
  -3   7   8      692.81      749.95     10.89 o 
  -2   7   8      681.05      694.92     11.10 o 
  -1   7   8      888.90      920.55     12.57 o 
   0   7   8       32.85       48.74      3.90 o 
   1   7   8      863.38      869.53     13.76 o 
   2   7   8       13.94       28.11      5.42 o 
   3   7   8      976.04     1001.95     18.25 o 
 -10   8   8       21.51       67.75     10.67 o 
  -9   8   8      431.38      392.44     12.13 o 
  -8   8   8        6.67       34.61      4.28 o 
  -7   8   8      994.95     1082.97     16.79 o 
  -6   8   8      273.17      346.89      8.83 o 
  -5   8   8      177.65      224.98      6.12 o 
  -4   8   8        8.82       32.12      3.36 o 
  -3   8   8       27.06       26.10      3.79 o 
  -2   8   8      312.27      323.28      7.31 o 
  -1   8   8        1.74       16.63      3.63 o 
   0   8   8      472.57      445.57      9.48 o 
   1   8   8       48.94       48.26      5.47 o 
   2   8   8        3.11       -2.33      7.20 o 
  -9   9   8      419.58      424.94     15.76 o 
  -8   9   8       96.82      113.25      6.99 o 
  -7   9   8      515.83      531.63     10.99 o 
  -6   9   8      794.55      917.08     16.57 o 
  -5   9   8      721.28      751.90     13.16 o 
  -4   9   8      770.28      917.95     13.86 o 
  -3   9   8      448.07      474.55      8.72 o 
  -2   9   8      183.75      187.77      6.34 o 
  -1   9   8       11.04        3.90      4.28 o 
   0   9   8      248.08      225.47      7.15 o 
   1   9   8        6.00       68.46      7.20 o 
   2   9   8      320.22      384.15     12.35 o 
  -8  10   8      188.36      153.33     11.54 o 
  -7  10   8     1632.10     1700.99     38.40 o 
  -6  10   8     1332.08     1392.93     21.12 o 
  -5  10   8     1068.94     1214.96     16.90 o 
  -4  10   8     3103.07     3323.50     35.91 o 
  -3  10   8      718.30      760.29     12.73 o 
  -2  10   8     3353.91     3346.62     35.37 o 
  -1  10   8       90.95       76.42      5.80 o 
   0  10   8     3212.44     3206.19     43.76 o 
   1  10   8      163.00      178.08      8.61 o 
  -7  11   8      565.94      533.20     17.33 o 
  -6  11   8     4151.12     4164.59     79.45 o 
  -5  11   8     2539.65     2837.25     52.59 o 
  -4  11   8     3064.69     3226.99     45.66 o 
  -3  11   8     3277.72     3188.80     41.76 o 
  -2  11   8     1110.62     1033.63     17.33 o 
  -1  11   8     4413.25     4207.22     56.43 o 
   0  11   8       90.71       99.55      8.02 o 
  -6  12   8      710.72      644.12     31.79 o 
  -5  12   8     3889.21     3686.53     64.94 o 
  -4  12   8     1918.49     1683.06     29.41 o 
  -3  12   8     1877.00     1678.19     29.08 o 
  -2  12   8     2885.36     2482.02     35.04 o 
 -12   1   9      399.46      423.91     31.63 o 
 -11   1   9      266.71      252.65      9.91 o 
 -10   1   9     1232.61     1162.80     17.33 o 
  -9   1   9       12.38       18.58      3.36 o 
  -8   1   9     1239.04     1266.74     14.08 o 
  -7   1   9      331.01      311.96      6.01 o 
  -6   1   9      775.51      743.83      7.91 o 
  -5   1   9      165.91      156.14      3.20 o 
  -4   1   9       53.70       64.34      2.55 o 
  -3   1   9      856.94      796.20      8.07 o 
  -2   1   9     1803.59     1645.04     14.24 o 
  -1   1   9     1400.47     1344.24     12.62 o 
   0   1   9     1721.02     1699.04     21.34 o 
   1   1   9      215.76      274.16      6.77 o 
   2   1   9      194.81      211.87      7.69 o 
   3   1   9       32.08       29.90      7.20 o 
   4   1   9      236.01      222.76     25.13 o 
 -11   2   9     2803.10     2827.94     39.43 o 
 -10   2   9       77.73      137.78      6.17 o 
  -9   2   9     8381.95     8305.47     70.30 o 
  -8   2   9     2840.44     2648.67     25.45 o 
  -7   2   9     9315.24     9382.81     85.52 o 
  -6   2   9     4924.90     4931.82     37.37 o 
  -5   2   9     4813.55     4910.59     35.26 o 
  -4   2   9    11898.36    11641.96    103.01 o 
  -3   2   9     1370.69     1363.36     12.51 o 
  -2   2   9    18994.20    17849.72    181.92 o 
  -1   2   9       64.57       58.11      2.98 o 
   0   2   9     6343.85     6283.64     55.03 o 
   1   2   9        4.59        7.04      3.68 o 
   2   2   9     3367.45     3433.71     41.22 o 
   3   2   9      931.93     1014.41     22.10 o 
 -11   3   9     1932.65     1981.48     32.12 o 
 -10   3   9     4365.06     4278.06     48.04 o 
  -9   3   9     1292.30     1295.01     16.09 o 
  -8   3   9     8281.27     8214.48     79.07 o 
  -7   3   9      451.69      430.46      7.09 o 
  -6   3   9     8392.65     8495.46     71.92 o 
  -5   3   9     5075.09     5057.25     38.67 o 
  -4   3   9     5705.17     5850.42     46.90 o 
  -3   3   9     8219.55     7996.54     61.31 o 
  -2   3   9     1797.58     1755.91     15.65 o 
  -1   3   9    10704.17    10530.94     80.10 o 
   0   3   9       65.01       71.00      3.79 o 
   1   3   9     7097.86     7187.94     62.01 o 
   2   3   9      831.95      842.13     11.92 o 
   3   3   9     1657.02     1637.68     28.00 o 
 -11   4   9      687.62      739.87     18.47 o 
 -10   4   9     2230.26     2238.90     28.49 o 
  -9   4   9     3304.58     3459.65     34.23 o 
  -8   4   9      225.28      223.52      5.47 o 
  -7   4   9     2986.43     3020.42     33.31 o 
  -6   4   9       65.09       70.57      3.52 o 
  -5   4   9     4983.99     5135.19     43.22 o 
  -4   4   9     2460.21     2522.53     24.43 o 
  -3   4   9     3860.82     3814.67     34.39 o 
  -2   4   9    11027.16    10759.87     84.49 o 
  -1   4   9       42.52       56.16      3.68 o 
   0   4   9     4577.13     4458.84     40.08 o 
   1   4   9      229.90      227.25      6.39 o 
   2   4   9     3139.92     3079.78     31.09 o 
   3   4   9     2314.89     2384.10     32.77 o 
 -11   5   9      514.11      469.94     15.60 o 
 -10   5   9      834.54      891.41     18.52 o 
  -9   5   9       79.31      111.95      6.34 o 
  -8   5   9     2519.00     2426.89     29.79 o 
  -7   5   9      118.63      136.75      6.39 o 
  -6   5   9     4229.31     4572.42     53.13 o 
  -5   5   9     1096.91     1121.26     13.86 o 
  -4   5   9     4831.65     4975.69     45.01 o 
  -3   5   9     4107.64     4170.71     41.65 o 
  -2   5   9     2655.00     2593.16     24.81 o 
  -1   5   9     5040.87     4987.44     44.52 o 
   0   5   9      424.59      399.26      7.53 o 
   1   5   9     2800.12     2843.70     28.54 o 
   2   5   9        2.47        0.27      4.98 o 
   3   5   9     1461.18     1482.29     21.66 o 
 -10   6   9       14.58       11.70      7.91 o 
  -9   6   9      228.11      282.77      8.50 o 
  -8   6   9       12.32       24.43      5.47 o 
  -7   6   9      281.75      340.83     10.89 o 
  -6   6   9       17.14       19.23      4.33 o 
  -5   6   9      104.47      141.57      4.28 o 
  -4   6   9      594.73      690.43      9.64 o 
  -3   6   9      374.60      407.33      6.88 o 
  -2   6   9     1354.49     1271.61     14.30 o 
  -1   6   9      302.32      262.29      6.28 o 
   0   6   9      396.63      375.16      7.47 o 
   1   6   9       46.96       60.82      4.87 o 
   2   6   9      114.29      136.92      7.04 o 
   3   6   9      125.58      105.12     10.67 o 
 -10   7   9     2729.21     2646.50     38.78 o 
  -9   7   9      596.94      609.08     13.97 o 
  -8   7   9     4682.63     4772.16     55.84 o 
  -7   7   9       54.79       51.61      4.93 o 
  -6   7   9     6788.13     8090.67    110.59 o 
  -5   7   9     1774.18     1782.66     21.01 o 
  -4   7   9     7551.38     7986.31     76.20 o 
  -3   7   9     5598.98     5677.92     52.86 o 
  -2   7   9     2325.14     2285.80     25.89 o 
  -1   7   9     7506.70     7670.01     78.80 o 
   0   7   9      275.73      301.24      7.69 o 
   1   7   9     5177.09     5275.79     60.44 o 
   2   7   9       50.08       39.37      5.85 o 
 -10   8   9     2077.47     1900.08     34.12 o 
  -9   8   9     3859.94     3849.82     53.02 o 
  -8   8   9      187.42      167.24      7.64 o 
  -7   8   9     7258.30     7532.88     97.22 o 
  -6   8   9      144.89      150.94      5.85 o 
  -5   8   9     4074.93     4460.47     45.28 o 
  -4   8   9     2205.00     2352.74     25.78 o 
  -3   8   9      829.27      924.94     13.49 o 
  -2   8   9     7233.53     7180.90     71.87 o 
  -1   8   9        1.51       41.81      4.12 o 
   0   8   9     6049.54     6017.88     65.75 o 
   1   8   9      447.56      477.74     14.08 o 
   2   8   9     3462.32     3333.35     45.82 o 
  -9   9   9       95.34       58.55      8.56 o 
  -8   9   9     5936.48     6133.40     95.65 o 
  -7   9   9      572.37      595.05     13.00 o 
  -6   9   9     6416.31     6453.70     87.63 o 
  -5   9   9     2607.10     2883.94     30.98 o 
  -4   9   9     3717.44     3894.66     41.16 o 
  -3   9   9     6207.55     6347.22     62.61 o 
  -2   9   9      704.02      631.34     10.89 o 
  -1   9   9     7495.42     7482.89     94.56 o 
   0   9   9        0.51       67.27      7.69 o 
   1   9   9     4403.83     4424.07     64.18 o 
  -8  10   9      386.21      390.00     13.05 o 
  -7  10   9      615.68      662.70     19.44 o 
  -6  10   9      796.88      899.97     26.75 o 
  -5  10   9     1371.91     1415.68     21.77 o 
  -4  10   9     1783.89     1891.74     22.21 o 
  -3  10   9      973.98      931.92     14.24 o 
  -2  10   9     2962.05     2884.75     37.80 o 
  -1  10   9        0.73       -5.85      5.85 o 
   0  10   9      885.30      916.65     20.36 o 
  -7  11   9        1.88       21.07      7.53 o 
  -6  11   9      556.25      551.40     17.49 o 
  -5  11   9        3.07       66.62      6.88 o 
  -4  11   9      737.22      645.80     13.43 o 
  -3  11   9       59.01       56.98      5.90 o 
  -2  11   9      165.51      160.96      7.37 o 
  -1  11   9      293.41      238.63      9.69 o 
  -5  12   9      232.35      352.74     45.06 o 
  -4  12   9      236.52      214.69      9.37 o 
  -3  12   9       28.02       19.88     10.40 o 
 -12   0  10     1088.26     1035.64     30.87 o 
 -11   0  10     1514.07     1689.83     36.88 o 
 -10   0  10      565.35      559.47     15.54 o 
  -9   0  10     2131.85     2075.55     32.60 o 
  -8   0  10      142.20      128.25      6.17 o 
  -7   0  10     6418.11     6273.84     73.01 o 
  -6   0  10      518.50      544.25      8.99 o 
  -5   0  10     6581.58     6310.94     67.48 o 
  -4   0  10     6999.99     6862.44     67.16 o 
  -3   0  10       15.00       24.70      3.20 o 
  -2   0  10     6806.05     6271.62     69.05 o 
  -1   0  10       40.27       44.19      3.20 o 
   0   0  10     9669.20     9719.46    176.45 o 
   1   0  10     1064.75     1038.89     27.08 o 
   2   0  10     7219.67     7194.60    155.00 o 
   3   0  10     3093.60     3286.78     63.91 o 
 -12   1  10     1072.45      999.73     21.34 o 
 -11   1  10     1897.59     1903.06     29.90 o 
 -10   1  10     5584.75     5471.19     56.33 o 
  -9   1  10      870.93      835.14     11.64 o 
  -8   1  10     7350.25     7220.17     60.01 o 
  -7   1  10       47.35       73.98      3.30 o 
  -6   1  10     7354.78     7188.27     58.71 o 
  -5   1  10     1562.31     1456.29     12.51 o 
  -4   1  10     9685.35     9217.24     68.62 o 
  -3   1  10     4918.83     4481.21     35.42 o 
  -2   1  10     2715.11     2541.49     22.64 o 
  -1   1  10     3863.94     3859.35     37.21 o 
   0   1  10       46.99       78.15      4.77 o 
   1   1  10     4502.12     4697.42     62.18 o 
   2   1  10      150.33      135.40      9.97 o 
   3   1  10     2433.70     2371.10     40.02 o 
 -12   2  10      679.23      555.41     27.78 o 
 -11   2  10     2054.12     2118.56     33.42 o 
 -10   2  10      138.14      158.85      6.12 o 
  -9   2  10     2780.99     2746.16     27.30 o 
  -8   2  10        8.08        5.36      3.20 o 
  -7   2  10     1696.54     1707.05     16.74 o 
  -6   2  10      298.47      286.23      4.12 o 
  -5   2  10     1380.95     1331.62     12.35 o 
  -4   2  10     2211.61     2143.09     19.06 o 
  -3   2  10      671.25      643.25      7.37 o 
  -2   2  10     2306.26     2137.19     21.18 o 
  -1   2  10      283.42      279.46      6.17 o 
   0   2  10     1490.83     1424.56     17.49 o 
   1   2  10      107.90      110.97      7.15 o 
   2   2  10      371.39      450.55     14.24 o 
   3   2  10      427.96      362.54     14.03 o 
 -11   3  10      260.56      249.68      9.97 o 
 -10   3  10        2.74       37.97      5.58 o 
  -9   3  10      374.36      388.49      7.58 o 
  -8   3  10      137.27      136.92      4.82 o 
  -7   3  10      346.72      358.27      7.37 o 
  -6   3  10      943.63      957.21     11.70 o 
  -5   3  10      312.48      361.73      5.36 o 
  -4   3  10     3158.28     3058.28     25.67 o 
  -3   3  10      475.36      502.60      6.77 o 
  -2   3  10     2671.27     2656.52     24.26 o 
  -1   3  10       64.09       58.82      3.95 o 
   0   3  10      916.86      948.98     14.03 o 
   1   3  10       55.53       97.43      4.82 o 
   2   3  10      583.89      569.81     14.62 o 
 -11   4  10      750.06      804.49     19.01 o 
 -10   4  10      173.50      187.39      6.82 o 
  -9   4  10     1048.17     1142.01     15.81 o 
  -8   4  10       13.97       27.84      3.90 o 
  -7   4  10      729.90      764.68     14.08 o 
  -6   4  10       88.41      106.69      4.39 o 
  -5   4  10      686.42      665.62      9.32 o 
  -4   4  10     1414.30     1555.95     17.22 o 
  -3   4  10      119.37      132.58      4.28 o 
  -2   4  10     3562.68     3512.51     30.33 o 
  -1   4  10        6.24       29.14      3.85 o 
   0   4  10     2859.61     2801.73     29.68 o 
   1   4  10      372.13      377.76      8.07 o 
   2   4  10     1362.90     1322.36     20.36 o 
 -11   5  10      781.38      728.82     19.39 o 
 -10   5  10     6913.92     6895.53     89.80 o 
  -9   5  10      405.12      450.77      9.37 o 
  -8   5  10     7405.51     7426.24     88.66 o 
  -7   5  10       56.06       68.62      5.47 o 
  -6   5  10     4402.22     4556.71     47.12 o 
  -5   5  10     5158.55     5339.42     49.34 o 
  -4   5  10     2730.46     2829.62     27.19 o 
  -3   5  10     8874.97     8680.63     76.85 o 
  -2   5  10      335.55      355.83      6.93 o 
  -1   5  10     4938.65     5094.30     48.20 o 
   0   5  10      177.90      200.07      6.39 o 
   1   5  10     4649.87     4738.41     54.86 o 
   2   5  10     1290.99     1241.50     20.80 o 
 -10   6  10      895.07      867.04     18.79 o 
  -9   6  10     8949.37     9118.67    108.37 o 
  -8   6  10        0.01       11.10      4.33 o 
  -7   6  10    11584.88    12089.54    185.60 o 
  -6   6  10     2051.02     2285.15     35.96 o 
  -5   6  10     9906.87    10476.51    101.06 o 
  -4   6  10     9232.83     9682.09     93.86 o 
  -3   6  10     1736.58     1864.28     20.69 o 
  -2   6  10     6992.56     7069.87     62.99 o 
  -1   6  10      250.38      253.95      7.15 o 
   0   6  10     5602.76     5787.27     62.66 o 
   1   6  10      458.73      482.02     11.92 o 
   2   6  10     2766.84     2758.56     38.40 o 
 -10   7  10     2882.51     2741.77     44.68 o 
  -9   7  10        2.32       26.16      6.66 o 
  -8   7  10     3320.92     3293.49     41.70 o 
  -7   7  10      658.68      773.72     17.28 o 
  -6   7  10     2234.91     2454.78     38.29 o 
  -5   7  10     1930.50     2104.10     25.24 o 
  -4   7  10     1014.08     1121.91     14.41 o 
  -3   7  10     5420.20     5557.04     56.06 o 
  -2   7  10      163.22      202.61      7.47 o 
  -1   7  10     5058.36     5077.45     65.21 o 
   0   7  10     1769.08     1727.42     27.62 o 
   1   7  10     2769.00     2811.64     39.32 o 
  -9   8  10      171.82      176.72      8.99 o 
  -8   8  10      113.39      130.52      8.02 o 
  -7   8  10      265.87      266.03     10.45 o 
  -6   8  10        4.94        9.42      4.82 o 
  -5   8  10      377.08      430.51      8.34 o 
  -4   8  10      219.35      245.88      6.93 o 
  -3   8  10       34.11       26.27      4.66 o 
  -2   8  10       70.15       82.54      4.98 o 
  -1   8  10        0.47       -6.50      6.50 o 
   0   8  10      418.91      392.87     12.78 o 
   1   8  10       17.02       19.17      7.42 o 
  -9   9  10        9.82       16.79      6.44 o 
  -8   9  10      761.48      807.73     19.88 o 
  -7   9  10      454.59      502.38     16.19 o 
  -6   9  10      223.34      259.53     10.40 o 
  -5   9  10     1487.87     1630.96     20.80 o 
  -4   9  10       56.05       79.94      4.82 o 
  -3   9  10     1386.31     1387.95     18.58 o 
  -2   9  10      182.71      172.06      8.23 o 
  -1   9  10     1193.64     1223.19     23.72 o 
   0   9  10     1639.87     1587.69     28.92 o 
  -8  10  10       18.62        3.30      7.04 o 
  -7  10  10     5066.39     5779.04     99.55 o 
  -6  10  10      915.93      983.10     25.35 o 
  -5  10  10     4643.71     5049.29     60.82 o 
  -4  10  10     2815.15     2936.42     41.87 o 
  -3  10  10     1148.70     1171.47     20.85 o 
  -2  10  10     3442.02     3509.48     50.75 o 
  -1  10  10        4.86       -3.36      6.50 o 
  -6  11  10     3369.88     3709.11     66.89 o 
  -5  11  10     1590.73     1655.60     34.28 o 
  -4  11  10     1829.47     1774.97     27.73 o 
  -3  11  10     3144.72     2974.28     44.36 o 
 -12   1  11      467.65      475.14     13.70 o 
 -11   1  11      894.78      780.82     17.17 o 
 -10   1  11     1935.13     1880.80     22.21 o 
  -9   1  11      107.37      116.33      4.93 o 
  -8   1  11     4823.16     4876.52     41.22 o 
  -7   1  11      264.96      235.00      5.36 o 
  -6   1  11     6195.58     6226.12     48.15 o 
  -5   1  11     2328.61     2267.23     18.69 o 
  -4   1  11     3705.99     3564.89     28.70 o 
  -3   1  11     4293.31     3999.30     32.33 o 
  -2   1  11     1405.36     1325.77     15.71 o 
  -1   1  11     6770.01     6883.13     93.26 o 
   0   1  11      104.78      136.92      9.48 o 
   1   1  11     5843.58     6034.29     77.99 o 
   2   1  11     1275.01     1284.12     27.19 o 
 -12   2  11     3449.84     3423.48     98.62 o 
 -11   2  11     1475.57     1482.24     24.05 o 
 -10   2  11     2602.25     2492.04     26.38 o 
  -9   2  11     3999.45     3959.11     35.15 o 
  -8   2  11      385.40      382.15      7.04 o 
  -7   2  11    13361.57    12843.17    139.73 o 
  -6   2  11      797.92      798.15      8.67 o 
  -5   2  11    14152.56    13461.45    112.33 o 
  -4   2  11     1419.04     1399.91     14.24 o 
  -3   2  11     4376.57     4314.08     37.37 o 
  -2   2  11     4522.74     4465.56     41.70 o 
  -1   2  11      146.51      182.30      5.90 o 
   0   2  11     6167.71     6388.00     73.49 o 
   1   2  11      485.39      534.66     15.33 o 
   2   2  11     1855.32     1848.41     33.85 o 
 -11   3  11      788.32      775.62     17.55 o 
 -10   3  11     5224.07     5227.80     48.91 o 
  -9   3  11        5.80       40.24      4.28 o 
  -8   3  11    10057.39    10015.07    100.79 o 
  -7   3  11       87.61       92.50      5.20 o 
  -6   3  11    13109.71    12793.67    111.51 o 
  -5   3  11     4531.11     4560.66     37.42 o 
  -4   3  11     3253.19     3192.38     27.40 o 
  -3   3  11     7472.33     7556.93     60.71 o 
  -2   3  11      537.32      519.88      8.61 o 
  -1   3  11     6114.14     6129.12     59.95 o 
   0   3  11        5.30       20.74      4.22 o 
   1   3  11     4632.45     4572.74     63.69 o 
   2   3  11     1025.27      931.22     22.53 o 
 -11   4  11     2489.53     2548.04     42.03 o 
 -10   4  11       30.74       49.88      6.50 o 
  -9   4  11     4053.41     4011.27     41.97 o 
  -8   4  11      986.58     1016.36     14.79 o 
  -7   4  11     4159.11     4226.45     49.66 o 
  -6   4  11     3648.43     3734.24     36.99 o 
  -5   4  11      666.63      646.99      8.56 o 
  -4   4  11     2831.69     2806.92     27.84 o 
  -3   4  11       40.30       61.09      3.68 o 
  -2   4  11     4670.51     4679.38     42.79 o 
  -1   4  11       40.49       46.20      4.82 o 
   0   4  11     4377.06     4467.56     46.09 o 
   1   4  11      430.28      368.66     10.13 o 
 -11   5  11       86.00      117.63      8.34 o 
 -10   5  11      131.63      133.23      8.72 o 
  -9   5  11        1.22       -0.11      4.33 o 
  -8   5  11      121.83      151.92      6.39 o 
  -7   5  11       35.23       28.38      4.82 o 
  -6   5  11      388.24      420.82      8.61 o 
  -5   5  11        6.12        5.90      3.20 o 
  -4   5  11       60.70       55.30      3.95 o 
  -3   5  11      301.94      294.36      6.72 o 
  -2   5  11       16.96       12.46      3.52 o 
  -1   5  11      147.54      145.04      6.23 o 
   0   5  11        0.54       12.57      5.52 o 
   1   5  11       52.33       78.69      6.44 o 
 -10   6  11       97.40       60.88      8.39 o 
  -9   6  11      438.13      392.93     12.57 o 
  -8   6  11        3.94       27.08      5.31 o 
  -7   6  11      384.01      405.98     10.94 o 
  -6   6  11       29.53       49.56      5.09 o 
  -5   6  11      110.75      138.70      5.15 o 
  -4   6  11       18.36       35.31      3.63 o 
  -3   6  11        3.54        4.01      3.52 o 
  -2   6  11      263.20      268.25      7.15 o 
  -1   6  11        6.42        7.31      4.28 o 
   0   6  11      378.50      402.41     10.62 o 
   1   6  11        4.30       11.97      5.85 o 
 -10   7  11     1442.18     1341.48     27.46 o 
  -9   7  11        5.90       17.33      6.44 o 
  -8   7  11     2828.26     2746.54     42.95 o 
  -7   7  11      117.63      137.57      8.02 o 
  -6   7  11     2023.77     2116.88     33.36 o 
  -5   7  11      454.79      509.10      9.69 o 
  -4   7  11      665.58      710.63     12.84 o 
  -3   7  11      736.38      791.60     12.73 o 
  -2   7  11      235.54      215.34      8.34 o 
  -1   7  11      580.30      602.58     15.33 o 
   0   7  11       24.84       -6.66      6.66 o 
  -9   8  11     2106.05     2028.33     35.75 o 
  -8   8  11      635.75      627.38     21.93 o 
  -7   8  11     4114.28     4677.76     84.81 o 
  -6   8  11     3197.69     3506.94     50.80 o 
  -5   8  11     3023.95     3084.93     40.46 o 
  -4   8  11     4140.00     4316.95     48.53 o 
  -3   8  11      212.61      196.22      6.88 o 
  -2   8  11     4497.01     4500.76     62.83 o 
  -1   8  11      167.35      167.46      8.94 o 
   0   8  11     4428.54     4213.45    108.05 o 
  -8   9  11     3553.51     3766.52     77.29 o 
  -7   9  11      106.56      127.76      9.48 o 
  -6   9  11     5717.88     6372.03    105.07 o 
  -5   9  11     1228.32     1211.98     20.80 o 
  -4   9  11     2522.65     2556.44     38.29 o 
  -3   9  11     1595.75     1496.64     24.32 o 
  -2   9  11      477.55      487.81     13.97 o 
  -1   9  11     2264.16     2196.38     39.37 o 
  -7  10  11     3016.27     3476.61     62.77 o 
  -6  10  11      178.70      201.42     10.99 o 
  -5  10  11     1664.84     1887.95     28.60 o 
  -4  10  11      411.71      338.61     10.78 o 
  -3  10  11     1297.61     1329.67     24.05 o 
 -12   0  12     2016.81     1944.27     44.46 o 
 -11   0  12     8084.23     8003.20    130.58 o 
 -10   0  12      742.43      732.67     16.52 o 
  -9   0  12     9873.77     9851.13    110.16 o 
  -8   0  12      239.94      245.45      8.07 o 
  -7   0  12     6544.29     6584.88     71.17 o 
  -6   0  12     6382.90     6111.68     63.85 o 
  -5   0  12     7407.79     7238.04     78.04 o 
  -4   0  12    14059.42    13829.85    175.04 o 
  -3   0  12     4244.82     4046.69     60.17 o 
  -2   0  12    12172.38    12211.67    178.73 o 
  -1   0  12        1.00       43.82     10.24 o 
   0   0  12     5659.50     6061.69    132.26 o 
   1   0  12      497.50      441.07     24.26 o 
 -12   1  12     1392.82     1409.39     32.12 o 
 -11   1  12     1099.30     1079.07     20.63 o 
 -10   1  12     2744.74     2721.03     27.78 o 
  -9   1  12      249.46      265.44      5.90 o 
  -8   1  12     6736.36     6690.70     53.89 o 
  -7   1  12     1093.52     1092.18     13.43 o 
  -6   1  12     3451.63     3479.04     29.08 o 
  -5   1  12     3467.37     3481.81     27.95 o 
  -4   1  12     1450.22     1381.34     14.19 o 
  -3   1  12     5031.22     4960.25     47.93 o 
  -2   1  12      703.38      719.45     15.16 o 
  -1   1  12     4284.46     4337.85     62.34 o 
   0   1  12      409.31      490.74     15.87 o 
   1   1  12     1015.62     1020.53     23.02 o 
 -11   2  12       47.93       66.40      7.74 o 
 -10   2  12      289.23      267.33      7.04 o 
  -9   2  12      955.31      854.31     13.38 o 
  -8   2  12       21.30       12.40      3.57 o 
  -7   2  12     1248.80     1226.23     14.41 o 
  -6   2  12      170.10      165.13      4.06 o 
  -5   2  12      413.56      376.19      5.96 o 
  -4   2  12      410.87      390.65      6.50 o 
  -3   2  12      199.00      186.90      5.15 o 
  -2   2  12      771.04      733.16     11.32 o 
  -1   2  12       23.52       -3.63      5.58 o 
   0   2  12      756.35      755.58     18.25 o 
   1   2  12       30.93      103.39      9.10 o 
 -11   3  12       19.46       25.56      7.74 o 
 -10   3  12       27.39       19.23      5.47 o 
  -9   3  12       52.23       66.02      5.20 o 
  -8   3  12       16.88       25.45      4.44 o 
  -7   3  12      280.64      301.24      7.37 o 
  -6   3  12       11.54       11.59      2.71 o 
  -5   3  12      346.36      363.84      6.50 o 
  -4   3  12      192.90      178.67      4.66 o 
  -3   3  12       52.01       47.28      3.09 o 
  -2   3  12      303.60      287.05      7.04 o 
  -1   3  12       46.59       53.67      4.98 o 
   0   3  12      603.17      646.72     17.28 o 
   1   3  12       78.20       98.46      9.69 o 
 -11   4  12     2466.05     2431.76     40.02 o 
 -10   4  12      379.53      371.91     11.21 o 
  -9   4  12     4896.36     4829.13     50.64 o 
  -8   4  12       65.17       81.13      5.36 o 
  -7   4  12     3688.07     3787.92     45.28 o 
  -6   4  12     2899.43     2922.93     29.95 o 
  -5   4  12     1755.92     1707.00     17.71 o 
  -4   4  12     4296.50     4324.42     36.83 o 
  -3   4  12      759.28      740.85      9.64 o 
  -2   4  12     4085.25     4162.16     44.03 o 
  -1   4  12        0.13       10.51      4.77 o 
   0   4  12     2950.42     2976.44     37.48 o 
 -11   5  12     1266.97     1220.00     25.40 o 
 -10   5  12     3529.46     3545.06     51.83 o 
  -9   5  12      400.91      395.91      9.80 o 
  -8   5  12     7773.51     7689.57     96.84 o 
  -7   5  12      112.89      139.19      6.17 o 
  -6   5  12     5820.81     5919.47     59.68 o 
  -5   5  12     2043.64     2055.95     21.56 o 
  -4   5  12     2923.47     2908.58     27.35 o 
  -3   5  12     6638.28     6776.06     61.96 o 
  -2   5  12     1386.82     1288.62     18.58 o 
  -1   5  12     6193.35     6215.67     67.97 o 
   0   5  12        7.49        5.58      5.96 o 
 -10   6  12      867.29      778.65     20.31 o 
  -9   6  12     1747.25     1726.28     29.73 o 
  -8   6  12      165.37      167.62      7.15 o 
  -7   6  12     2095.80     2178.02     36.02 o 
  -6   6  12      266.67      245.88      7.85 o 
  -5   6  12     2599.23     2804.87     31.74 o 
  -4   6  12     1790.03     1801.99     21.12 o 
  -3   6  12     1861.47     1906.09     21.77 o 
  -2   6  12     2714.57     2825.72     37.26 o 
  -1   6  12       37.56       43.38      5.85 o 
   0   6  12     1740.93     1702.88     31.52 o 
 -10   7  12     1199.12     1090.83     23.94 o 
  -9   7  12      542.89      502.17     14.14 o 
  -8   7  12     2964.26     3053.73     58.98 o 
  -7   7  12      278.56      214.85      9.42 o 
  -6   7  12     2099.06     2318.08     37.75 o 
  -5   7  12     1215.33     1302.54     18.52 o 
  -4   7  12     2366.93     2328.80     28.16 o 
  -3   7  12     1469.85     1405.87     25.40 o 
  -2   7  12     2523.74     2510.24     42.57 o 
  -1   7  12     2726.25     2637.78     38.02 o 
  -9   8  12      256.62      270.04     11.32 o 
  -8   8  12       33.71       92.40      9.97 o 
  -7   8  12      249.54      311.20     12.46 o 
  -6   8  12       65.39       60.17      8.77 o 
  -5   8  12      136.99      127.49      6.61 o 
  -4   8  12      253.77      280.55      9.04 o 
  -3   8  12      120.33      118.12      7.74 o 
  -2   8  12      358.78      278.54     12.62 o 
  -8   9  12      517.31      473.41     20.09 o 
  -7   9  12       58.30       12.24      7.80 o 
  -6   9  12      713.99      926.72     23.78 o 
  -5   9  12       55.66       56.22      5.90 o 
  -4   9  12      750.47      669.47     15.22 o 
  -3   9  12      327.29      290.46     10.72 o 
  -5  10  12      783.87      763.65     24.75 o 
 -11   1  13      679.23      662.10     13.97 o 
 -10   1  13     1483.11     1472.00     20.15 o 
  -9   1  13      189.85      199.96      6.44 o 
  -8   1  13     1214.57     1183.60     14.51 o 
  -7   1  13      101.40      103.55      3.90 o 
  -6   1  13      866.48      864.17     11.21 o 
  -5   1  13      279.77      260.45      6.17 o 
  -4   1  13      431.47      405.22      7.64 o 
  -3   1  13      421.48      443.08     10.13 o 
  -2   1  13      196.03      215.61     10.40 o 
  -1   1  13      184.50      198.49     13.54 o 
   0   1  13      378.38      360.70     12.35 o 
 -11   2  13     1874.33     1773.67     31.57 o 
 -10   2  13       20.39       56.06      7.15 o 
  -9   2  13     2924.42     2960.14     33.09 o 
  -8   2  13      639.47      680.73     11.05 o 
  -7   2  13     1355.37     1403.92     17.01 o 
  -6   2  13     1773.13     1814.02     16.90 o 
  -5   2  13      616.85      644.99      9.21 o 
  -4   2  13     3016.34     2975.85     28.81 o 
  -3   2  13       47.84       61.09      4.06 o 
  -2   2  13     2643.53     2735.70     39.10 o 
  -1   2  13      453.53      462.03     14.62 o 
   0   2  13     2132.53     2123.11     37.15 o 
 -11   3  13     2603.50     2482.94     42.46 o 
 -10   3  13     5665.77     5413.95     71.11 o 
  -9   3  13       73.84       74.90      6.12 o 
  -8   3  13     6944.41     7042.14     72.25 o 
  -7   3  13      436.34      467.13     10.40 o 
  -6   3  13     7254.42     7441.89     62.34 o 
  -5   3  13      722.55      753.36     10.02 o 
  -4   3  13     4355.70     4355.94     36.02 o 
  -3   3  13     5365.15     5273.24     49.18 o 
  -2   3  13       35.32       44.95      5.31 o 
  -1   3  13     5818.56     6104.91     87.58 o 
   0   3  13       53.84       46.79     14.95 o 
 -11   4  13     1798.33     1653.11     31.30 o 
 -10   4  13     2339.70     2390.87     41.32 o 
  -9   4  13     5370.81     5217.13     56.92 o 
  -8   4  13      412.24      447.36     11.16 o 
  -7   4  13     7932.14     8021.94     88.06 o 
  -6   4  13      339.17      329.40      6.72 o 
  -5   4  13     5718.90     5723.63     49.50 o 
  -4   4  13     2543.44     2517.55     24.81 o 
  -3   4  13     1610.45     1597.33     19.28 o 
  -2   4  13     4202.02     4049.18     48.80 o 
  -1   4  13       99.58      113.79      6.88 o 
 -10   5  13      609.85      594.56     14.68 o 
  -9   5  13       15.33       21.66      6.61 o 
  -8   5  13      879.45      795.28     15.22 o 
  -7   5  13      141.12      128.85      6.82 o 
  -6   5  13      693.30      703.53     11.43 o 
  -5   5  13      829.51      889.89     11.32 o 
  -4   5  13      404.97      398.07      7.58 o 
  -3   5  13     1730.69     1716.75     22.91 o 
  -2   5  13       27.59       19.71      5.96 o 
  -1   5  13     1164.00     1153.65     20.31 o 
 -10   6  13        3.19       12.13      6.39 o 
  -9   6  13      164.76      126.84      8.50 o 
  -8   6  13        7.80       21.18      8.45 o 
  -7   6  13      389.77      386.48     11.59 o 
  -6   6  13      106.43      102.69      5.96 o 
  -5   6  13      122.28      148.94      5.63 o 
  -4   6  13      215.54      237.22      6.99 o 
  -3   6  13       12.74       31.68      5.04 o 
  -2   6  13      124.36      140.33      7.20 o 
  -9   7  13       82.71      108.70      8.39 o 
  -8   7  13     3960.18     4214.31     80.48 o 
  -7   7  13      391.11      504.98     19.77 o 
  -6   7  13     4307.15     4640.12     82.59 o 
  -5   7  13      991.89      938.80     15.92 o 
  -4   7  13     1387.48     1467.67     22.53 o 
  -3   7  13     2647.39     2584.00     36.50 o 
  -2   7  13       10.37       -6.17      6.17 o 
  -8   8  13      192.75      285.10     13.05 o 
  -7   8  13     4998.94     5096.30    105.39 o 
  -6   8  13      302.72      414.54     14.19 o 
  -5   8  13     4877.97     5337.58     66.18 o 
  -4   8  13     2710.29     2615.90     42.52 o 
  -3   8  13     2518.83     2405.77     37.80 o 
  -6   9  13     2053.12     2460.52    100.20 o 
  -5   9  13     1283.75     1144.82     26.54 o 
 -11   0  14     1307.14     1208.89     30.82 o 
 -10   0  14     1595.12     1566.62     30.60 o 
  -9   0  14     4520.37     4397.64     67.86 o 
  -8   0  14      533.98      504.71     13.76 o 
  -7   0  14     3599.91     3408.80     55.08 o 
  -6   0  14       18.19       47.12      6.23 o 
  -5   0  14     2484.99     2445.63     41.00 o 
  -4   0  14     1754.17     1766.20     36.56 o 
  -3   0  14     2156.39     2331.89     67.75 o 
  -2   0  14     2566.67     2513.27     80.81 o 
  -1   0  14      660.01      524.91     32.71 o 
 -11   1  14      376.89      356.86     12.02 o 
 -10   1  14     4119.36     4068.41     59.90 o 
  -9   1  14       42.58       16.25      4.28 o 
  -8   1  14     4887.01     4865.04     47.61 o 
  -7   1  14       75.29       86.49      4.87 o 
  -6   1  14     6111.43     6145.59     60.55 o 
  -5   1  14     2140.63     2098.79     23.83 o 
  -4   1  14     2240.60     2297.12     28.27 o 
  -3   1  14     2865.85     2788.24     52.81 o 
  -2   1  14      447.00      345.81     17.22 o 
  -1   1  14     2983.13     2989.88     59.30 o 
 -11   2  14      757.70      767.77     18.36 o 
 -10   2  14       25.25       48.04      6.50 o 
  -9   2  14     1333.86     1354.31     19.50 o 
  -8   2  14      171.21      147.26      5.47 o 
  -7   2  14     2018.33     2041.60     24.43 o 
  -6   2  14      492.98      484.62      8.12 o 
  -5   2  14     1212.79     1291.87     15.98 o 
  -4   2  14     1288.68     1168.22     15.27 o 
  -3   2  14       35.93       58.93      6.77 o 
  -2   2  14      945.09     1057.41     24.81 o 
  -1   2  14       66.08      106.04     30.11 o 
 -11   3  14       34.64       45.06      7.04 o 
 -10   3  14      130.59      131.28      8.94 o 
  -9   3  14        8.73       35.15      6.34 o 
  -8   3  14      173.80      179.21      7.96 o 
  -7   3  14        2.70       11.86      4.87 o 
  -6   3  14      264.27      275.89      6.39 o 
  -5   3  14       47.09       39.48      3.90 o 
  -4   3  14      267.80      312.93      7.85 o 
  -3   3  14      201.15      155.49      7.37 o 
  -2   3  14      149.20      146.99      9.86 o 
 -10   4  14      445.28      415.51     12.94 o 
  -9   4  14      858.85      858.70     17.44 o 
  -8   4  14      362.09      323.49     13.43 o 
  -7   4  14     1739.16     1700.99     23.18 o 
  -6   4  14       13.87       44.03      3.85 o 
  -5   4  14     1294.96     1330.27     16.46 o 
  -4   4  14      584.64      613.63     10.78 o 
  -3   4  14      604.57      577.72     11.21 o 
  -2   4  14      580.80      604.31     16.41 o 
 -10   5  14     3897.00     3818.41     56.11 o 
  -9   5  14       17.96       -6.34      6.34 o 
  -8   5  14     4229.22     4387.95     72.25 o 
  -7   5  14      337.84      355.39     11.75 o 
  -6   5  14     4938.65     4906.42     58.22 o 
  -5   5  14     1687.04     1702.18     23.67 o 
  -4   5  14     2108.45     2081.08     29.41 o 
  -3   5  14     2214.43     2078.53     27.89 o 
  -2   5  14      178.56      203.86     12.57 o 
  -9   6  14     7536.61     7431.33    109.02 o 
  -8   6  14      951.46      850.74     23.61 o 
  -7   6  14     5848.60     6097.76    103.61 o 
  -6   6  14     2336.95     2459.60     36.67 o 
  -5   6  14     2416.44     2434.20     30.98 o 
  -4   6  14     5350.21     5568.25     69.05 o 
  -3   6  14      276.22      267.87      8.88 o 
  -8   7  14     2175.22     2301.51     50.58 o 
  -7   7  14       11.64       -8.12      8.12 o 
  -6   7  14     1888.23     1894.34     41.59 o 
  -5   7  14     1520.56     1523.78     25.51 o 
  -4   7  14      181.97      209.22      8.45 o 
  -6   8  14        5.13       33.04      8.34 o 
 -11   1  15      624.23      607.07     16.63 o 
 -10   1  15      860.01      755.09     20.36 o 
  -9   1  15      278.07      265.00     10.89 o 
  -8   1  15     1560.75     1559.36     29.57 o 
  -7   1  15      103.11      115.52      6.61 o 
  -6   1  15     1722.18     1719.73     22.96 o 
  -5   1  15     1643.49     1655.01     28.11 o 
  -4   1  15      694.03      638.43     21.50 o 
  -3   1  15     2139.70     2162.75     43.11 o 
 -10   2  15      983.47      965.99     20.69 o 
  -9   2  15     6727.27     6780.61     91.91 o 
  -8   2  15        0.70       19.23      7.26 o 
  -7   2  15     9998.95    10250.93    130.96 o 
  -6   2  15     1556.57     1512.30     22.31 o 
  -5   2  15     5225.78     5186.04     56.43 o 
  -4   2  15     3829.48     3756.12     56.70 o 
  -3   2  15     1402.83     1396.50     26.97 o 
 -10   3  15     2795.26     2645.37     43.27 o 
  -9   3  15      242.30      253.52     10.56 o 
  -8   3  15     4367.93     4320.36     74.42 o 
  -7   3  15     1182.04     1120.13     21.28 o 
  -6   3  15     3709.88     3465.18     41.27 o 
  -5   3  15     2638.67     2596.03     33.96 o 
  -4   3  15     2490.39     2548.48     40.35 o 
  -3   3  15     1763.74     1800.10     34.50 o 
 -10   4  15       11.16        9.21      7.58 o 
  -9   4  15       86.73       95.48      7.91 o 
  -8   4  15      128.02      128.36      9.32 o 
  -7   4  15      607.89      635.62     13.76 o 
  -6   4  15      868.21      820.19     14.62 o 
  -5   4  15      654.80      657.12     11.97 o 
  -4   4  15      821.88      747.51     15.33 o 
  -3   4  15      102.41       98.30     18.31 o 
  -9   5  15        4.02        4.71      6.55 o 
  -8   5  15      605.21      547.12     18.41 o 
  -7   5  15       26.74       10.45      5.90 o 
  -6   5  15      390.25      409.28     10.78 o 
  -5   5  15       64.55       96.95      6.28 o 
  -4   5  15      185.56      166.27      7.74 o 
  -8   6  15       43.13       38.51      7.09 o 
  -7   6  15      283.95      259.64     10.78 o 
  -6   6  15       23.23       14.19      5.36 o 
  -5   6  15      398.50      455.48     10.89 o 
 -10   0  16       44.35      105.83     13.05 o 
  -9   0  16     4646.14     4469.13     98.62 o 
  -8   0  16      957.22      969.24     32.82 o 
  -7   0  16     3955.55     3732.51    115.85 o 
  -6   0  16     3234.27     3292.90     77.56 o 
  -5   0  16      486.48      430.57     28.81 o 
  -4   0  16     3660.06     3344.57     90.66 o 
 -10   1  16     4376.95     4071.49     68.95 o 
  -9   1  16      147.02      147.37      9.91 o 
  -8   1  16     4809.92     4686.80     88.44 o 
  -7   1  16       59.69       65.32      7.58 o 
  -6   1  16     1997.09     2002.11     34.12 o 
  -5   1  16      992.95      947.47     27.03 o 
  -4   1  16      850.97      709.00     20.15 o 
 -10   2  16      468.14      499.68     28.76 o 
  -9   2  16      674.32      646.88     22.53 o 
  -8   2  16       73.51       45.49      9.21 o 
  -7   2  16      546.91      531.58     14.51 o 
  -6   2  16        4.89       10.99      5.20 o 
  -5   2  16      563.82      573.71     16.41 o 
  -9   3  16       16.37       -6.93      7.58 o 
  -8   3  16      488.01      459.76     19.44 o 
  -7   3  16       32.37       28.43      8.23 o 
  -6   3  16       71.08       54.65      5.58 o 
  -5   3  16        1.03       18.31      7.58 o 
  -9   4  16     1078.20     1057.25     57.57 o 
  -8   4  16      486.00      412.80     15.06 o 
  -7   4  16      784.18      776.05     19.17 o 
  -6   4  16     1120.53     1096.78     18.25 o 
                                                 
